# Supplementary material for: Organic Anion Transporters (OAT) and Other SLC22 Transporters in Progression of Renal Cell Carcinoma
Source: Cancers (Basel). 2022 Sep 29;14(19):4772. doi: 10.3390/cancers14194772 (PMC9563088; doi:10.3390/cancers14194772)
Supplement: Supplementary file 1 [file cancers-14-04772-s001.zip]

Archive with 6 entries (4 files):
- cancers-1887853-supplementary/
- cancers-1887853-supplementary/cancers-1887853-supplementary/
- cancers-1887853-supplementary/cancers-1887853-supplementary/supplementary Figures and Tables.pptx
- cancers-1887853-supplementary/cancers-1887853-supplementary/TableS2_ClinicalMetadata.xlsx
- cancers-1887853-supplementary/cancers-1887853-supplementary/TableS5_SLC22_Metabolites.xlsx
- cancers-1887853-supplementary/cancers-1887853-supplementary/TableS7_DEgenes_network_metrics.xlsx
