# Supplementary material for: Organic Anion Transporters (OAT) and Other SLC22 Transporters in Progression of Renal Cell Carcinoma
Source: Cancers (Basel). 2022 Sep 29;14(19):4772. doi: 10.3390/cancers14194772 (PMC9563088; doi:10.3390/cancers14194772)
Supplement: Supplementary file 1 [file cancers-14-04772-s001.zip › cancers-1887853-supplementary/cancers-1887853-supplementary/TableS2_ClinicalMetadata.xlsx]

## Sheet: Sheet1
case_id	case_submitter_id	project_id	primary_diagnosis		age_at_index	age_at_diagnosis	gender	race	overall_survival	vital_status		ajcc_pathologic_m	ajcc_pathologic_n	ajcc_pathologic_stage	ajcc_pathologic_t	prior_malignancy
24c1cf70-bd67-431e-a623-d20f8d3f52b2	TCGA-CJ-4881	TCGA-KIRC	Clear cell adenocarcinoma, NOS		41	-15197	male	white	2014	Alive		M0	NX	Stage III	T3a	no
12adefc4-c9fd-46d3-904b-8fc52d5f1913	TCGA-B0-4696	TCGA-KIRC	Clear cell adenocarcinoma, NOS		58	-21317	male	white	866	Dead		M0	N0	Stage III	T3a	no
57959b73-534d-450c-b09d-f70ef1ffee25	TCGA-BP-4346	TCGA-KIRC	Clear cell adenocarcinoma, NOS		57	-21057	male	white	1493	Dead		M0	N0	Stage III	T3b	no
74fc9f65-b5f1-4b56-93a5-f90eaab52e31	TCGA-B0-5083	TCGA-KIRC	Clear cell adenocarcinoma, NOS		63	-23034	male	white	1045	Dead		M0	N0	Stage I	T1a	no
e173c4ba-9c08-4ce6-b46c-1673b5af9e2d	TCGA-BP-4971	TCGA-KIRC	Clear cell adenocarcinoma, NOS		40	-14675	male	white	1487	Alive		M0	N0	Stage III	T3a	no
9ecdde9c-2179-4830-bd10-c4fa40f26066	TCGA-BP-4756	TCGA-KIRC	Clear cell adenocarcinoma, NOS		62	-23001	female	asian	374	Alive		M0	N0	Stage I	T1b	no
0df9ec46-d600-4845-9d00-2dc2732c68d1	TCGA-GK-A6C7	TCGA-KIRC	Renal cell carcinoma, NOS		76	-28107	female	black or african american	61	Alive		MX	NX	Stage I	T1a	no
6949efc1-4f71-4141-b129-a54b4bde5d2f	TCGA-CZ-4860	TCGA-KIRC	Clear cell adenocarcinoma, NOS		60	-22115	male	white	206	Dead		M1	NX	Stage IV	T4	no
03ae8fdb-8a9c-401d-b8e3-b5ea57bad182	TCGA-B0-5097	TCGA-KIRC	Clear cell adenocarcinoma, NOS		59	-21852	female	white	665	Alive		M0	N0	Stage III	T3b	no
759238f2-0d37-404e-96f1-c26cae0ba2ea	TCGA-B0-4852	TCGA-KIRC	Clear cell adenocarcinoma, NOS		78	-28552	female	white	1121	Dead		M0	N0	Stage II	T2	no
6fbf13b2-614b-4c61-824b-81ae25daae31	TCGA-BP-4777	TCGA-KIRC	Clear cell adenocarcinoma, NOS		46	-17133	male	white	1731	Alive		M0	NX	Stage I	T1a	no
fb9bafa5-7133-4955-8156-4eb6763dc8e1	TCGA-B0-5695	TCGA-KIRC	Clear cell adenocarcinoma, NOS		61	-22320	female	white	2150	Alive		M0	N0	Stage I	T1b	yes
d7ab7ec0-3de7-4ffd-a5ac-f75579355b2a	TCGA-B0-5402	TCGA-KIRC	Clear cell adenocarcinoma, NOS		64	-23477	male	white	1290	Alive		M0	NX	Stage IV	T4	no
9cdda9fa-d492-4902-afc1-eb2244e70c1b	TCGA-CZ-5451	TCGA-KIRC	Clear cell adenocarcinoma, NOS		74	-27312	male	white	1929	Alive		M0	N0	Stage II	T2	no
33cd8b05-2b9b-40dd-97a2-40d02e27ee90	TCGA-CJ-4900	TCGA-KIRC	Clear cell adenocarcinoma, NOS		69	-25508	female	white	1714	Dead		M1	N1	Stage IV	T4	no
f8804530-3c83-4787-9467-b18a1c73f610	TCGA-BP-4159	TCGA-KIRC	Clear cell adenocarcinoma, NOS		70	-25677	male	white	2601	Dead		M0	N0	Stage I	T1b	no
2dde6b93-11a8-424f-9b54-b1a81cd26895	TCGA-BP-4762	TCGA-KIRC	Clear cell adenocarcinoma, NOS		42	-15358	male	white	1343	Dead		M0	NX	Stage I	T1a	yes
03b2ac94-05a3-49a7-b68f-51d045395b07	TCGA-B0-5077	TCGA-KIRC	Clear cell adenocarcinoma, NOS		77	-28405	male	white	1317	Dead		M0	N0	Stage I	T1a	no
f00b7956-73a9-4e4b-85d2-60b3ba13f4a4	TCGA-CZ-5457	TCGA-KIRC	Clear cell adenocarcinoma, NOS		62	-22763	male	white	2754	Alive		M0	NX	Stage III	T3a	no
17d053f2-8760-4f8e-9d25-64508e7f3857	TCGA-AK-3434	TCGA-KIRC	Clear cell adenocarcinoma, NOS		72	-26490	male	white	2087	Alive		M0	NX	Stage I	T1b	no
28c8c2c6-c7bd-4a35-baaf-54133c2ba3ee	TCGA-EU-5907	TCGA-KIRC	Clear cell adenocarcinoma, NOS		81	-29863	male	white	127	Alive		M0	NX	Stage III	T3a	no
2711b4a4-9e6f-4a12-add6-c10f72e97d3c	TCGA-A3-A8OV	TCGA-KIRC	Clear cell adenocarcinoma, NOS		75	-27526	male	black or african american	340	Alive		MX	NX	Stage I	T1a	no
c0e26587-3191-4396-a20b-da9e7de213f4	TCGA-BP-4342	TCGA-KIRC	Clear cell adenocarcinoma, NOS		79	-29032	male	white	2256	Dead		M0	N0	Stage II	T2	yes
cfc999aa-802e-4a0d-8b14-be2b19fa2a17	TCGA-B2-4101	TCGA-KIRC	Clear cell adenocarcinoma, NOS		52	-19059	male	white	648	Alive		M0	NX	Stage II	T2a	no
4978eb8d-4a38-470b-9a00-6dd3aada1aa9	TCGA-BP-4338	TCGA-KIRC	Clear cell adenocarcinoma, NOS		43	-15891	male	white	2859	Alive		M0	N0	Stage I	T1b	no
c01afa58-af3f-40f1-b4fe-36909ae3871e	TCGA-BP-4970	TCGA-KIRC	Clear cell adenocarcinoma, NOS		44	-16228	male	asian	433	Alive		M0	N1	Stage III	T1a	no
852effcd-8146-46e1-96fa-e5a9f09a88e2	TCGA-CJ-4634	TCGA-KIRC	Clear cell adenocarcinoma, NOS		60	-22155	female	white	3498	Alive		M0	NX	Stage I	T1b	no
d232f22d-a3e7-41c8-97e1-205de2b488aa	TCGA-CJ-4891	TCGA-KIRC	Clear cell adenocarcinoma, NOS		57	-21059	female	white	819	Dead		M0	N0	Stage III	T3c	yes
75801b19-6569-4345-8134-82344a412c21	TCGA-B0-4718	TCGA-KIRC	Clear cell adenocarcinoma, NOS		57	-20910	male	white	1778	Alive		M0	NX	Stage III	T3a	no
dfa9513d-4e09-405b-a80f-2987ec5c5263	TCGA-B8-4143	TCGA-KIRC	Clear cell adenocarcinoma, NOS		66	-24132	female	white	709	Dead		M1	N0	Stage IV	T3a	no
c1b46fd8-1221-4641-a323-84bfb444a45f	TCGA-CJ-4897	TCGA-KIRC	Clear cell adenocarcinoma, NOS		79	-29124	female	white	3341	Alive		M0	NX	Stage III	T3a	no
3280a078-8841-4c5c-a361-b58bc37b965c	TCGA-B8-A54H	TCGA-KIRC	Renal cell carcinoma, NOS		69	-25243	female	black or african american	256	Alive		MX	N0	Stage II	T2a	no
e3aa5595-223b-42e9-aec0-e49f631e37d5	TCGA-AS-3777	TCGA-KIRC	Clear cell adenocarcinoma, NOS		63	-23039	male	white	1238	Alive		M0	NX	Stage I	T1a	no
18524601-30d9-4dc6-a345-cbdb33349521	TCGA-B0-4827	TCGA-KIRC	Clear cell adenocarcinoma, NOS		77	-28467	female	white	885	Dead		M0	N0	Stage III	T3b	no
8d5d69a4-7733-4dec-8ddb-64c79c2c956e	TCGA-BP-4768	TCGA-KIRC	Clear cell adenocarcinoma, NOS		72	-26474	female	white	400	Alive		M0	N0	Stage I	T1a	no
123b1a31-3635-4e90-b714-0c20df64cf0d	TCGA-B0-4694	TCGA-KIRC	Clear cell adenocarcinoma, NOS		72	-26582	male	white	106	Dead		M0	NX	Stage III	T3b	no
3f05a719-e81e-4f0c-a5c1-f1733b7aba11	TCGA-BP-4169	TCGA-KIRC	Clear cell adenocarcinoma, NOS		76	-27778	female	white	701	Dead		M0	N0	Stage II	T2	no
cba5705a-80dd-4496-9283-c5d3a92c7dba	TCGA-B8-4146	TCGA-KIRC	Clear cell adenocarcinoma, NOS		41	-15063	female	white	511	Alive		M0	NX	Stage I	T1b	no
fc7065fc-d834-4e7d-98bd-ca6666beb6cb	TCGA-B2-A4SR	TCGA-KIRC	Clear cell adenocarcinoma, NOS		61	-22637	male	black or african american	507	Alive		M0	NX	Stage II	T2a	no
6b79d20c-d5bc-4580-837e-b36dfd0c199c	TCGA-CZ-5464	TCGA-KIRC	Clear cell adenocarcinoma, NOS		69	-25463	male	white	2128	Alive		M1	NX	Stage IV	T3b	no
a1ad1a96-2b6e-4c86-9d71-e176b902e9d4	TCGA-B8-5545	TCGA-KIRC	Clear cell adenocarcinoma, NOS		42	-15376	male	black or african american	1525	Alive		M0	N0	Stage I	T1a	no
96c38b74-c22b-4001-bfd0-a37eda1fbaed	TCGA-A3-A6NJ	TCGA-KIRC	Renal cell carcinoma, NOS		57	-20918	female	black or african american	468	Alive		MX	NX	Stage I	T1a	no
e1663694-17dd-4b01-b613-2516e022dfb7	TCGA-A3-3382	TCGA-KIRC	Clear cell adenocarcinoma, NOS		69	-25207	male	white	574	Alive		M0	NX	Stage I	T1b	no
424e5c99-3693-4b10-bbf0-fc43e851610c	TCGA-B2-3924	TCGA-KIRC	Clear cell adenocarcinoma, NOS		73	-26846	male	white	1092	Alive		M0	NX	Stage I	T1b	no
3b2b492b-94af-4540-b283-3b9ef98d5b2f	TCGA-B0-5706	TCGA-KIRC	Clear cell adenocarcinoma, NOS		45	-16442	male	white	3205	Alive		M0	N0	Stage II	T2	no
bcf26561-6e11-441c-955e-181ef2e68b41	TCGA-B0-5099	TCGA-KIRC	Clear cell adenocarcinoma, NOS		88	-32364	female	white	485	Dead		M0	NX	Stage III	T3b	no
8fd493c5-1375-4f76-b337-c9a75e3abdbe	TCGA-CJ-4644	TCGA-KIRC	Clear cell adenocarcinoma, NOS		48	-17882	female	white	336	Dead		M1	N0	Stage IV	T3a	no
ed2e9354-5ee1-4fcf-92ec-a1b507818b91	TCGA-B2-5636	TCGA-KIRC	Clear cell adenocarcinoma, NOS		79	-28901	male	white	919	Alive		M0	NX	Stage I	T1a	no
f964511a-09ed-4a56-a477-0ab1cf067275	TCGA-CJ-4889	TCGA-KIRC	Clear cell adenocarcinoma, NOS		63	-23051	female	white	1946	Alive		M0	NX	Stage I	T1a	no
16559faa-8103-4973-a47d-3435443e8ec1	TCGA-DV-5568	TCGA-KIRC	Clear cell adenocarcinoma, NOS		26	-9714	male	white	370	Alive		M0	NX	Stage I	T1a	yes
9da334ed-314c-4445-ba29-ffd9bb42403c	TCGA-AK-3428	TCGA-KIRC	Clear cell adenocarcinoma, NOS		62	-22653	male	white	3728	Alive		M0	N0	Stage III	T3b	no
8f936d84-3b81-4d1c-aca1-93f5c86ed1bc	TCGA-BP-5198	TCGA-KIRC	Clear cell adenocarcinoma, NOS		72	-26360	male	white	603	Alive		M0	N0	Stage III	T3b	no
d3638a1f-da14-4c78-bb53-a5cc30850cbe	TCGA-BP-5185	TCGA-KIRC	Clear cell adenocarcinoma, NOS		56	-20470	male	white	1132	Alive		M0	NX	Stage I	T1a	no
f2801b21-5444-4cc3-a642-c60c6d82cd3d	TCGA-CZ-5454	TCGA-KIRC	Clear cell adenocarcinoma, NOS		63	-23083	male	white	722	Dead		M1	N0	Stage IV	T2	no
4ee14e95-09d8-4512-b358-3e0e7cb74c9a	TCGA-B0-4844	TCGA-KIRC	Clear cell adenocarcinoma, NOS		60	-22220	male	white	313	Dead		M1	NX	Stage IV	T3a	no
8a575e00-5dc5-416d-a8f5-2cdfb8e62c31	TCGA-A3-3358	TCGA-KIRC	Clear cell adenocarcinoma, NOS		57	-21087	female	white	1307	Alive		M0	N0	Stage I	T1a	yes
1b0ad45e-b917-4e91-83c4-e5386cdf0eee	TCGA-B0-4842	TCGA-KIRC	Clear cell adenocarcinoma, NOS		73	-27019	female	white	1724	Dead		M0	N0	Stage III	T3a	no
c0f7147e-d28b-4358-9219-bb31f3012cff	TCGA-CJ-4886	TCGA-KIRC	Clear cell adenocarcinoma, NOS		42	-15698	female	white	1952	Alive		M0	NX	Stage I	T1a	no
ce0ab696-4e50-4b05-a7e5-5191c257bfbe	TCGA-BP-4981	TCGA-KIRC	Clear cell adenocarcinoma, NOS		75	-27676	female	white	1097	Dead		M0	NX	Stage III	T3a	no
cdd8eb5c-bda8-4961-9db4-72e0c4907e95	TCGA-BP-4973	TCGA-KIRC	Clear cell adenocarcinoma, NOS		47	-17461	male	white	1384	Alive		M0	NX	Stage III	T3a	no
88c91a7b-5c41-4361-85d0-da759ab94204	TCGA-B0-5711	TCGA-KIRC	Clear cell adenocarcinoma, NOS		50	-18444	male	white	3989	Alive		M0	NX	Stage III	T3b	no
3e976301-4042-4ac0-8f01-ef2f1a8161a6	TCGA-CJ-4639	TCGA-KIRC	Clear cell adenocarcinoma, NOS		49	-18066	female	white	3229	Alive		M0	N0	Stage II	T2	no
ba96288c-60d3-4e56-8940-90c5b22d4ddc	TCGA-BP-4164	TCGA-KIRC	Clear cell adenocarcinoma, NOS		51	-18898	female	white	992	Dead		M0	NX	Stage III	T3a	no
b428463a-75d5-4663-a53b-ec2993795cc0	TCGA-B8-4151	TCGA-KIRC	Clear cell adenocarcinoma, NOS		51	-18760	female	white	1299	Alive		M0	N0	Stage III	T3a	no
766999d7-fa28-415b-8783-be62b1b2fd70	TCGA-B8-5164	TCGA-KIRC	Clear cell adenocarcinoma, NOS		65	-23863	male	white	26	Alive		M0	N0	Stage III	T3a	no
53dede5a-4423-4da5-bc1e-e5e98b011e36	TCGA-CJ-4873	TCGA-KIRC	Clear cell adenocarcinoma, NOS		85	-31096	female	white	1776	Alive		M0	N0	Stage III	T3a	no
2953131e-9c34-4fa2-8af4-2c8d66ea2821	TCGA-A3-A6NI	TCGA-KIRC	Renal cell carcinoma, NOS		47	-17190	male	black or african american	1018	Alive		MX	NX	Stage I	T1a	no
3dd36758-04ad-4ba4-bf17-707649d6f1a0	TCGA-B0-4810	TCGA-KIRC	Clear cell adenocarcinoma, NOS		47	-17402	male	white	478	Dead		M0	N1	Stage III	T3a	no
d599ff9b-66c7-4690-b37a-cb86bdda7782	TCGA-B0-4703	TCGA-KIRC	Clear cell adenocarcinoma, NOS		51	-18921	male	white	182	Dead		M1	N0	Stage IV	T3a	no
9fe336a8-08a7-4fe7-bf45-afd6a8eb9c75	TCGA-CJ-4902	TCGA-KIRC	Clear cell adenocarcinoma, NOS		61	-22424	male	white	1520	Alive		M0	NX	Stage III	T3a	no
dc6f2273-ffea-41f4-a28b-d03112587f4f	TCGA-BP-4769	TCGA-KIRC	Clear cell adenocarcinoma, NOS		63	-23190	male	white	1876	Alive		M0	NX	Stage I	T1a	no
4c474c70-1d72-49e8-a8cc-a4145c5ab607	TCGA-CZ-5985	TCGA-KIRC	Clear cell adenocarcinoma, NOS		58	-21242	male	white	1997	Alive		M0	N0	Stage II	T2	no
0a6a375b-3b61-453f-a64a-db3d49352949	TCGA-B0-5707	TCGA-KIRC	Clear cell adenocarcinoma, NOS		39	-14598	female	white	3744	Alive		M0	N0	Stage I	T1a	no
77d8c2cf-6b27-417b-9d43-14c95e6f9b85	TCGA-B0-4841	TCGA-KIRC	Clear cell adenocarcinoma, NOS		63	-23097	male	white	204	Dead		M1	NX	Stage IV	T2	no
beef6a78-a57c-46f1-8f4e-6899f0ba2c6d	TCGA-CJ-6032	TCGA-KIRC	Clear cell adenocarcinoma, NOS		63	-23310	female	white	3639	Alive		M0	NX	Stage II	T2	no
772e3aed-f211-42a1-9ab2-1c543f581541	TCGA-CJ-4637	TCGA-KIRC	Clear cell adenocarcinoma, NOS		52	-19101	female	white	2227	Dead		M1	NX	Stage IV	T2b	no
5358b8c7-d69c-4485-9420-03416564187b	TCGA-BP-5181	TCGA-KIRC	Clear cell adenocarcinoma, NOS		58	-21514	female	white	1495	Alive		M0	NX	Stage I	T1b	yes
23c7555b-7a37-415d-bda8-3588078a0c2e	TCGA-BP-5189	TCGA-KIRC	Clear cell adenocarcinoma, NOS		60	-22156	male	white	822	Dead		M0	NX	Stage I	T1b	yes
e548aeb2-04ca-48f8-af8d-8acb745748fc	TCGA-BP-5007	TCGA-KIRC	Clear cell adenocarcinoma, NOS		45	-16793	male	white	1140	Alive		M0	N0	Stage II	T2	no
439794a8-51bd-4c70-968c-34cf26b90148	TCGA-B0-5113	TCGA-KIRC	Clear cell adenocarcinoma, NOS		69	-25369	female	white	1175	Alive		M0	N0	Stage III	T3a	no
4481ca64-d37c-462d-9403-6b3339728e0c	TCGA-EU-5905	TCGA-KIRC	Clear cell adenocarcinoma, NOS		67	-24475	female	white	119	Alive		M0	NX	Stage I	T1	no
659294b9-ded9-498a-bc00-c1d4d456aa4a	TCGA-A3-3363	TCGA-KIRC	Clear cell adenocarcinoma, NOS		50	-18596	male	asian	319	Alive		M0	N0	Stage II	T2	no
d0f908c5-aafd-4b76-a2fb-39b7cc19bcf7	TCGA-B4-5377	TCGA-KIRC	Clear cell adenocarcinoma, NOS		68	-25115	female	white	365	Alive		M1	N0	Stage IV	T3	no
b2feca3f-8602-4a30-92bf-958ab2a2bd5d	TCGA-AK-3436	TCGA-KIRC	Clear cell adenocarcinoma, NOS		40	-14842	male	white	3331	Alive		M1	N0	Stage IV	T2	no
3972ae59-114d-4e5d-89fa-f7675da417ab	TCGA-CJ-4907	TCGA-KIRC	Clear cell adenocarcinoma, NOS		58	-21208	male	white	1499	Alive		M0	NX	Stage III	T3b	no
31e9d2fc-79fa-49db-adac-7afb9609f915	TCGA-B0-4837	TCGA-KIRC	Clear cell adenocarcinoma, NOS		63	-23129	male	white	1378	Dead		M0	N0	Stage I	T1b	no
597c81a3-5820-48b0-9a9c-c45257c7ad70	TCGA-B2-5635	TCGA-KIRC	Clear cell adenocarcinoma, NOS		74	-27183	male	white	755	Alive		M0	NX	Stage I	T1a	yes
46d34d0c-b8a2-4ebd-b9a0-5485904ecafa	TCGA-CJ-4890	TCGA-KIRC	Clear cell adenocarcinoma, NOS		72	-26604	male	white	3519	Alive		M1	N0	Stage IV	T3a	no
0709749f-a30a-4fdd-a409-d12be09a5899	TCGA-AK-3450	TCGA-KIRC	Clear cell adenocarcinoma, NOS		85	-31364	female	white	1508	Alive		M0	N0	Stage I	T1a	yes
d7155ce6-e6b2-4c1f-8233-85f0d63e8e11	TCGA-AK-3443	TCGA-KIRC	Clear cell adenocarcinoma, NOS		45	-16578	male	white	1423	Alive		M0	N0	Stage II	T2	no
5f53ace3-14ca-412a-af6c-98d8996f8177	TCGA-CW-6097	TCGA-KIRC	Clear cell adenocarcinoma, NOS		32	-11701	male	white	571	Dead		M0	NX	Stage III	T3a	no
d7abeadd-ca92-4e18-ae06-70baf9ce42e0	TCGA-AK-3447	TCGA-KIRC	Clear cell adenocarcinoma, NOS		83	-30676	male	white	1217	Alive		M0	NX	Stage II	T2	no
467bf226-a646-4217-bce6-8d0f11c756eb	TCGA-CZ-5456	TCGA-KIRC	Clear cell adenocarcinoma, NOS		57	-21164	male	white	2422	Alive		M0	N0	Stage II	T2	no
4b2ec8aa-8460-440e-b75b-6b92ae7a3ffc	TCGA-DV-5566	TCGA-KIRC	Clear cell adenocarcinoma, NOS		67	-24717	female	white	1398	Alive		M0	NX	Stage I	T1a	yes
315b6dea-02c6-44dc-9788-a72f78fae815	TCGA-BP-5182	TCGA-KIRC	Clear cell adenocarcinoma, NOS		56	-20597	male	white	1165	Alive		M0	N0	Stage I	T1a	no
98dea82b-46f9-4b77-be8a-06669bcf731b	TCGA-B8-5549	TCGA-KIRC	Clear cell adenocarcinoma, NOS		53	-19561	male	white	194	Alive		M0	N0	Stage I	T1b	no
78048432-2de1-498c-9cf1-9c5bd43daa39	TCGA-CJ-4870	TCGA-KIRC	Clear cell adenocarcinoma, NOS		58	-21340	female	black or african american	1498	Alive		M0	NX	Stage III	T3a	no
aa2b6825-3352-4d47-a637-48452f4a958b	TCGA-MM-A84U	TCGA-KIRC	Clear cell adenocarcinoma, NOS		58	-21375	female	black or african american	700	Alive		MX	NX	Stage I	T1a	no
65d56c51-1d58-419e-8c77-a037fc588f5b	TCGA-B8-4621	TCGA-KIRC	Clear cell adenocarcinoma, NOS		63	-23176	male	black or african american	788	Alive		M0	N0	Stage I	T1b	yes
b7719c71-de18-4a4d-99ef-67b788c6f77c	TCGA-CJ-4635	TCGA-KIRC	Clear cell adenocarcinoma, NOS		48	-17620	male	white	1416	Alive		M0	NX	Stage I	T1b	no
aebe37c4-5b37-41f3-ade3-46e41bad8eab	TCGA-BP-4987	TCGA-KIRC	Clear cell adenocarcinoma, NOS		41	-15041	female	asian	1124	Alive		M0	NX	Stage I	T1b	no
878d1caa-c4d8-4864-888c-310a0c1ee898	TCGA-CZ-5468	TCGA-KIRC	Clear cell adenocarcinoma, NOS		84	-30729	male	white	59	Dead		M1	NX	Stage IV	T3b	no
52d80054-3745-438c-b96e-e344c4ee4a5d	TCGA-B0-4819	TCGA-KIRC	Clear cell adenocarcinoma, NOS		60	-22220	female	white	183	Dead		M1	NX	Stage IV	T3b	no
692f9978-ada8-43aa-81a1-108464c81609	TCGA-CJ-4903	TCGA-KIRC	Clear cell adenocarcinoma, NOS		50	-18510	male	white	1560	Alive		M0	NX	Stage I	T1b	no
740e8238-8633-422a-a94a-83bbd37c6d77	TCGA-CJ-5683	TCGA-KIRC	Clear cell adenocarcinoma, NOS		78	-28745	male	white	1889	Alive		M0	NX	Stage I	T1b	no
a68bd706-58e7-4d36-bffa-6c94986a8d4e	TCGA-BP-4801	TCGA-KIRC	Clear cell adenocarcinoma, NOS		57	-20825	male	white	1124	Alive		M0	NX	Stage I	T1a	no
9f5c0a43-d222-484a-9249-d288387dd7a1	TCGA-BP-5010	TCGA-KIRC	Clear cell adenocarcinoma, NOS		63	-23130	male	white	878	Dead		M0	N0	Stage III	T3a	no
54c9850c-9b67-42ea-a04b-16a88f786dfa	TCGA-BP-5201	TCGA-KIRC	Clear cell adenocarcinoma, NOS		63	-23125	male	white	951	Alive		M1	N0	Stage IV	T3b	yes
9816ac2a-0412-4649-a9da-8fd91b1eb8e1	TCGA-BP-4789	TCGA-KIRC	Clear cell adenocarcinoma, NOS		48	-17540	male	white	1489	Alive		M0	NX	Stage I	T1a	no
830626c5-891f-4b62-bc0a-68fbfb8bc2a8	TCGA-BP-4174	TCGA-KIRC	Clear cell adenocarcinoma, NOS		49	-18054	male	white	1879	Alive		M0	N0	Stage II	T2	no
226ce515-c12c-4195-bb5d-d6df2e135ff6	TCGA-CZ-4861	TCGA-KIRC	Clear cell adenocarcinoma, NOS		63	-23053	male	white	446	Dead		M0	NX	Stage II	T2	no
22b6724c-a59f-4796-8166-992253e8caf1	TCGA-A3-3319	TCGA-KIRC	Clear cell adenocarcinoma, NOS		70	-25699	male	white	1130	Alive		M0	NX	Stage I	T1b	no
58dee518-f105-4620-996e-3fb6177aa493	TCGA-B0-4836	TCGA-KIRC	Clear cell adenocarcinoma, NOS		61	-22488	male	white	1238	Dead		M1	NX	Stage IV	T3b	no
7ca06dbe-f073-4aee-86ff-a545fad5ea93	TCGA-CJ-4878	TCGA-KIRC	Clear cell adenocarcinoma, NOS		71	-26224	female	white	2186	Alive		M0	NX	Stage III	T3a	no
bb4a6123-5851-4e49-b859-606ffd2a4d11	TCGA-B0-5710	TCGA-KIRC	Clear cell adenocarcinoma, NOS		57	-21168	male	white	2430	Alive		M0	N0	Stage I	T1b	no
06197e26-3cb0-4bd0-a6e8-dd9af5047c6a	TCGA-CJ-4638	TCGA-KIRC	Clear cell adenocarcinoma, NOS		46	-17110	female	white	431	Dead		M1	N1	Stage IV	T3a	no
7080bc0a-709e-4871-9539-4616f194e310	TCGA-CW-5583	TCGA-KIRC	Clear cell adenocarcinoma, NOS		51	-18666	female	white	2489	Alive		M0	NX	Stage I	T1a	no
577847b9-f9b6-4954-868f-3d5ab2b4f694	TCGA-CZ-5453	TCGA-KIRC	Clear cell adenocarcinoma, NOS		67	-24640	male	white	2419	Dead		M0	NX	Stage II	T2	no
820ddb1a-fb51-42e9-8d33-3ebe28d5af93	TCGA-CJ-4872	TCGA-KIRC	Clear cell adenocarcinoma, NOS		51	-18862	male	white	1435	Alive		M0	N0	Stage I	T1b	no
c499b3be-9db0-4809-b7c0-f5d81208d7ec	TCGA-BP-5173	TCGA-KIRC	Clear cell adenocarcinoma, NOS		75	-27436	male	white	62	Dead		M0	NX	Stage I	T1a	no
52d73201-9333-422f-a530-5958e866a298	TCGA-B2-4098	TCGA-KIRC	Clear cell adenocarcinoma, NOS		72	-26606	female	black or african american	51	Dead		M0	NX	Stage I	T1b	no
d1e4f4c0-08cc-4012-9372-9ab987d80dab	TCGA-CJ-4894	TCGA-KIRC	Clear cell adenocarcinoma, NOS		58	-21524	male	white	841	Dead		M0	N0	Stage III	T3a	yes
6205c2d8-d431-4c4c-8ac6-ee407170e833	TCGA-CZ-5469	TCGA-KIRC	Clear cell adenocarcinoma, NOS		41	-15242	male	white	946	Dead		M0	N0	Stage II	T2	no
f2fca062-ca87-4089-916d-49b9ff146797	TCGA-CJ-4888	TCGA-KIRC	Clear cell adenocarcinoma, NOS		59	-21701	male	white	1567	Dead		M1	NX	Stage IV	T3a	no
7e620e32-54c5-4f5b-9e18-211516a3eb41	TCGA-B8-A54I	TCGA-KIRC	Renal cell carcinoma, NOS		48	-17722	male	black or african american	150	Alive		MX	NX	Stage I	T1b	no
73cb1350-7590-4f79-bb86-3f395466652e	TCGA-B2-5639	TCGA-KIRC	Clear cell adenocarcinoma, NOS		46	-17045	male	white	1003	Dead		M1	NX	Stage IV	T3	no
9d202594-7697-443f-a1ee-d8e7b28ecb8f	TCGA-B0-4849	TCGA-KIRC	Clear cell adenocarcinoma, NOS		51	-18843	male	white	69	Dead		M0	NX	Stage III	T3a	no
52e9daf0-288b-4220-bd44-0b6147fd951c	TCGA-AK-3456	TCGA-KIRC	Clear cell adenocarcinoma, NOS		48	-17821	male	black or african american	1143	Alive		M0	N0	Stage II	T2	no
4cfe4f31-f62c-423a-8b9f-17f455b15313	TCGA-BP-4760	TCGA-KIRC	Clear cell adenocarcinoma, NOS		69	-25268	male	black or african american	2361	Alive		M0	NX	Stage I	T1a	yes
1b3f2411-52cd-4482-bea2-95cf72020c6f	TCGA-AK-3425	TCGA-KIRC	Clear cell adenocarcinoma, NOS		68	-24912	male	white	3343	Alive		M0	N0	Stage I	T1	yes
798d51ff-182e-406c-8885-8a198d9959d1	TCGA-A3-3378	TCGA-KIRC	Clear cell adenocarcinoma, NOS		60	-22090	male	white	630	Alive		M0	N0	Stage I	T1	no
b3a9b0be-2ccb-4e55-b72c-3f218ca46a3e	TCGA-BP-4962	TCGA-KIRC	Clear cell adenocarcinoma, NOS		58	-21255	male	white	1785	Alive		M0	NX	Stage II	T2	no
e7bbc8a9-b63b-4967-812b-f9280a5e181e	TCGA-BP-4167	TCGA-KIRC	Clear cell adenocarcinoma, NOS		59	-21901	male	white	2718	Alive		M0	NX	Stage III	T3a	no
74844571-c5a3-4a14-ac19-c7c1ce40259b	TCGA-B0-5702	TCGA-KIRC	Clear cell adenocarcinoma, NOS		71	-26186	male	white	2172	Alive		M0	N0	Stage I	T1b	no
ee7011e7-f692-410a-ba35-efe1ec75cf8e	TCGA-A3-3351	TCGA-KIRC	Clear cell adenocarcinoma, NOS		42	-15562	male	white	910	Alive		M0	N0	Stage II	T2a	no
6b0c1e54-b643-4490-927e-d5c91957d5d2	TCGA-CZ-5459	TCGA-KIRC	Clear cell adenocarcinoma, NOS		63	-23318	male	white	1683	Alive		M0	NX	Stage III	T3b	no
61c75ffb-9d5d-478e-af48-1808e700aceb	TCGA-CJ-4640	TCGA-KIRC	Clear cell adenocarcinoma, NOS		49	-18178	male	white	3480	Alive		M0	N0	Stage III	T3a	no
060b2104-a015-400e-86c6-6febfb02bbd3	TCGA-A3-A6NN	TCGA-KIRC	Renal cell carcinoma, NOS		78	-28689	male	black or african american	3	Alive		MX	NX	Stage I	T1a	no
2efcefca-5e52-4b3d-a48a-9e9c73cc0141	TCGA-CZ-4854	TCGA-KIRC	Clear cell adenocarcinoma, NOS		68	-24876	male	white	1404	Dead		M0	N0	Stage I	T1b	yes
1adb05d4-e1ca-4ede-81c7-ff24a243abae	TCGA-B2-4099	TCGA-KIRC	Clear cell adenocarcinoma, NOS		83	-30355	male	white	972	Alive		M0	NX	Stage I	T1a	no
794aeb92-205f-4c75-bb1a-0b2c6db99fea	TCGA-B0-5690	TCGA-KIRC	Clear cell adenocarcinoma, NOS		53	-19685	female	white	3392	Alive		M0	NX	Stage I	T1b	no
ff127be4-631a-4e0e-a971-842f9eb6760e	TCGA-B0-4815	TCGA-KIRC	Clear cell adenocarcinoma, NOS		65	-23873	male	white	1588	Dead		M0	NX	Stage III	T3a	no
d4815225-0ac0-4295-a70d-74162066c0bd	TCGA-A3-3343	TCGA-KIRC	Clear cell adenocarcinoma, NOS		79	-28930	male	white	945	Alive		M0	N0	Stage II	T2	yes
ed97aeee-2a5b-4361-ab4f-f53c3fc5f532	TCGA-BP-4335	TCGA-KIRC	Clear cell adenocarcinoma, NOS		65	-23860	female	white	475	Dead		M1	N0	Stage IV	T3a	no
8d02978a-10cb-4bbf-8980-78aebe70bcd1	TCGA-A3-3328	TCGA-KIRC	Clear cell adenocarcinoma, NOS		79	-29168	male	white	1385	Alive		M0	N0	Stage I	T1b	yes
4cfe9a35-80f2-422b-82e8-8f4b12ded992	TCGA-B0-4707	TCGA-KIRC	Clear cell adenocarcinoma, NOS		63	-23322	male	white	600	Dead		M0	NX	Stage III	T3a	no
828ad452-3daf-4467-bcbc-6dac2c93a7db	TCGA-B8-5553	TCGA-KIRC	Clear cell adenocarcinoma, NOS		67	-24729	female	white	435	Alive		M0	N0	Stage I	T1b	no
7a4283eb-00e8-4174-b6b9-6d98c65932c5	TCGA-B0-4688	TCGA-KIRC	Clear cell adenocarcinoma, NOS		46	-16804	male	white	101	Dead		M1	N0	Stage IV	T4	no
8ee720b5-6f3a-4921-85ab-70e75c0835b0	TCGA-A3-3317	TCGA-KIRC	Clear cell adenocarcinoma, NOS		67	-24803	male	not reported	1491	Alive		M0	N0	Stage II	T2	no
9dc7812b-c7a2-4de4-bf6d-4c7261384a62	TCGA-A3-3387	TCGA-KIRC	Clear cell adenocarcinoma, NOS		49	-17920	male	white	617	Alive		M0	N0	Stage I	T1a	no
136c95cd-febd-43f0-af35-125d3321a145	TCGA-A3-3365	TCGA-KIRC	Clear cell adenocarcinoma, NOS		46	-16915	male	white	873	Alive		M0	NX	Stage I	T1a	no
e865d40a-9989-436c-8426-88cc84c863e8	TCGA-CJ-5689	TCGA-KIRC	Clear cell adenocarcinoma, NOS		90	-32872	male	white	0	Dead		M0	NX	Stage I	T1b	yes
8c6720ef-4f85-4d22-b9bc-6745b55bf6d8	TCGA-B8-4154	TCGA-KIRC	Clear cell adenocarcinoma, NOS		73	-26882	female	white	1380	Alive		M0	N0	Stage I	T1a	no
2304b8f8-4cb4-46c5-a88e-c78d97b06d6b	TCGA-A3-3352	TCGA-KIRC	Clear cell adenocarcinoma, NOS		74	'--	male	white	561	Dead		M0	N0	Stage III	T3a	no
78ec8bc9-e502-4f5b-b0f6-893718650352	TCGA-B8-4619	TCGA-KIRC	Clear cell adenocarcinoma, NOS		58	-21206	male	white	523	Alive		M0	N0	Stage I	T1a	no
171044a9-9e8e-419b-af3a-4849d92c3b1e	TCGA-B0-5108	TCGA-KIRC	Clear cell adenocarcinoma, NOS		54	-19932	male	white	1782	Alive		M0	N0	Stage III	T3a	no
fb3a387f-ebc6-4422-a782-5c19056f77f2	TCGA-B0-5104	TCGA-KIRC	Clear cell adenocarcinoma, NOS		90	-32872	female	white	0	Dead		M0	N0	Stage I	T1	no
a8db1341-a7fc-4306-91ad-5caaca5c8a6e	TCGA-CJ-4912	TCGA-KIRC	Clear cell adenocarcinoma, NOS		61	-22623	male	white	1657	Alive		M0	NX	Stage II	T2	no
79e469c5-c18c-4c20-aaa2-8866623229d9	TCGA-BP-4343	TCGA-KIRC	Clear cell adenocarcinoma, NOS		64	-23498	male	white	1912	Dead		M0	N0	Stage III	T3a	no
3cfe743c-f02e-42bf-a170-9d8b8a514d10	TCGA-BP-5004	TCGA-KIRC	Clear cell adenocarcinoma, NOS		53	-19383	male	white	1126	Alive		M0	NX	Stage I	T1a	no
a8e0f80a-7049-4b5a-af21-cb6421286271	TCGA-BP-4351	TCGA-KIRC	Clear cell adenocarcinoma, NOS		51	-18662	female	white	970	Alive		M0	N0	Stage III	T3a	no
62c6edc7-170d-4825-ab81-f88b14013cc5	TCGA-B0-5085	TCGA-KIRC	Clear cell adenocarcinoma, NOS		76	-27793	female	white	770	Dead		M0	N0	Stage III	T3a	no
cf67eaf8-f5e6-41be-8992-cdb97091e1b0	TCGA-B0-5096	TCGA-KIRC	Clear cell adenocarcinoma, NOS		72	-26574	female	white	68	Dead		M0	N1	Stage III	T3a	no
844ec449-eec0-4ea7-9da9-b75a164bef16	TCGA-B0-4847	TCGA-KIRC	Clear cell adenocarcinoma, NOS		60	-22147	male	white	793	Dead		M1	NX	Stage IV	T3a	no
2b1dea0a-6d55-4fdd-9c1c-0d9fbe03bd78	TCGA-3Z-A93Z	TCGA-KIRC	Clear cell adenocarcinoma, NOS		69	-25205	male	black or african american	385	Alive		M0	N0	Stage I	T1a	no
a682a2a3-dc53-4b7e-8929-07215737ec5e	TCGA-B2-5641	TCGA-KIRC	Clear cell adenocarcinoma, NOS		79	-28953	male	white	656	Alive		M0	N0	Stage I	T1a	no
781acafa-a58b-4180-bbca-c5b675d51b17	TCGA-BP-5168	TCGA-KIRC	Clear cell adenocarcinoma, NOS		75	-27692	male	white	1463	Dead		M0	NX	Stage I	T1a	yes
b125ff14-4fb4-4f90-8622-fed49bdfe954	TCGA-B8-4622	TCGA-KIRC	Clear cell adenocarcinoma, NOS		57	-21135	male	white	1525	Alive		M1	N0	Stage IV	T3a	no
a42103aa-0f25-4939-9f9d-9ec11a5c8cca	TCGA-A3-A8OW	TCGA-KIRC	Clear cell adenocarcinoma, NOS		37	-13546	male	black or african american	323	Alive		MX	NX	Stage III	T3a	no
2a9c4ce5-f5b3-4d3e-b6f5-07a9369096b8	TCGA-BP-4972	TCGA-KIRC	Clear cell adenocarcinoma, NOS		43	-16038	female	white	1502	Alive		M0	NX	Stage III	T3a	no
d6625c4d-cd1c-4c62-8100-e8b2a49ce3ad	TCGA-BP-4974	TCGA-KIRC	Clear cell adenocarcinoma, NOS		58	-21310	male	white	211	Dead		M1	N0	Stage IV	T3a	no
3be0bc1d-d81f-4769-b650-8cc8858e45db	TCGA-B0-5098	TCGA-KIRC	Clear cell adenocarcinoma, NOS		53	-19620	female	black or african american	1584	Dead		M0	NX	Stage I	T1	no
479035f0-649e-4396-b023-1649a23a01f1	TCGA-B0-5081	TCGA-KIRC	Clear cell adenocarcinoma, NOS		79	-29219	female	white	362	Dead		M0	N0	Stage III	T3b	no
420409bb-0889-40a1-80cf-9b5916704f04	TCGA-B0-4814	TCGA-KIRC	Clear cell adenocarcinoma, NOS		58	-21374	male	white	168	Dead		M1	N0	Stage IV	T4	no
cc353686-e2b6-46a1-8095-48e2bc44b11f	TCGA-BP-4977	TCGA-KIRC	Clear cell adenocarcinoma, NOS		57	-20950	male	white	454	Alive		M0	NX	Stage I	T1b	no
88fc4bc4-32cf-4d92-8c29-20d920b8f719	TCGA-CW-5580	TCGA-KIRC	Clear cell adenocarcinoma, NOS		73	-26696	female	white	1964	Dead		M1	NX	Stage IV	T3a	no
960d1eaf-0b96-488b-b62c-829c024fd4b8	TCGA-CJ-5671	TCGA-KIRC	Clear cell adenocarcinoma, NOS		51	-18954	male	white	3987	Alive		M0	NX	Stage I	T1a	no
9ceefc7e-fba9-47eb-a0ca-2bc1fccb5490	TCGA-B0-5100	TCGA-KIRC	Clear cell adenocarcinoma, NOS		72	-26478	male	black or african american	1913	Dead		M0	NX	Stage III	T3a	no
73fc6ae6-7c5e-44de-a9a0-17292cbb01cc	TCGA-CW-5587	TCGA-KIRC	Clear cell adenocarcinoma, NOS		62	-22693	female	white	2226	Alive		M0	N0	Stage III	T3b	no
270c9a0b-d71a-4d4e-8686-f183412159f2	TCGA-BP-4761	TCGA-KIRC	Clear cell adenocarcinoma, NOS		57	-21019	male	white	182	Alive		M0	N1	Stage III	T3a	no
df1e2e79-0126-4f3a-85e3-36f59be04622	TCGA-T7-A92I	TCGA-KIRC	Clear cell adenocarcinoma, NOS		47	-17331	female	black or african american	356	Alive		MX	NX	Stage I	T1a	no
d6ea5cec-97bf-4c0f-85bf-293d463b0586	TCGA-BP-5001	TCGA-KIRC	Clear cell adenocarcinoma, NOS		43	-15858	female	white	1177	Alive		M0	NX	Stage I	T1b	no
7d35b1e4-8dcf-4caa-adce-e4b72a2a10ca	TCGA-B2-5633	TCGA-KIRC	Clear cell adenocarcinoma, NOS		56	-20493	male	white	963	Alive		M0	N0	Stage I	T1b	no
f38a6799-11e0-471c-834e-0d97e00aec07	TCGA-A3-A8OU	TCGA-KIRC	Clear cell adenocarcinoma, NOS		74	-27377	female	black or african american	0	Alive		MX	NX	Stage I	T1a	no
fd5728e0-e495-45f5-aac8-c0856510c8aa	TCGA-AK-3453	TCGA-KIRC	Clear cell adenocarcinoma, NOS		58	-21271	female	white	2531	Alive		M0	NX	Stage II	T2	no
11111b58-c7df-4291-ad8a-4baec9ff7d1f	TCGA-B0-5694	TCGA-KIRC	Clear cell adenocarcinoma, NOS		71	-26060	male	white	480	Dead		M0	N0	Stage III	T3a	yes
1e758394-67fb-45cb-98b0-5082c396d697	TCGA-B0-4828	TCGA-KIRC	Clear cell adenocarcinoma, NOS		79	-28948	male	white	307	Dead		M1	NX	Stage IV	T2	no
dc2208d9-dcb3-47ff-826b-676f199b8ccd	TCGA-BP-4989	TCGA-KIRC	Clear cell adenocarcinoma, NOS		58	-21382	male	white	118	Alive		M0	N0	Stage III	T3a	no
3b064b7e-c3cf-4fc3-844e-301a51737e35	TCGA-BP-4969	TCGA-KIRC	Clear cell adenocarcinoma, NOS		63	-23216	female	white	1794	Alive		M0	NX	Stage I	T1a	no
b7143068-4afd-47ed-9e08-1894f886c503	TCGA-B0-5109	TCGA-KIRC	Clear cell adenocarcinoma, NOS		69	-25428	male	white	587	Dead		M0	N1	Stage III	T3b	no
9cffe9f2-421e-4596-b3ac-8788f862ab59	TCGA-B0-5102	TCGA-KIRC	Clear cell adenocarcinoma, NOS		74	-27152	female	white	2764	Dead		M0	NX	Stage I	T1	no
7664c241-b369-4d76-9cd1-7f2bdc1d267f	TCGA-BP-4326	TCGA-KIRC	Clear cell adenocarcinoma, NOS		53	-19376	female	white	1625	Dead		M0	N0	Stage I	T1b	no
18bcef21-1eee-4b9f-9345-b2f5799b49ab	TCGA-B0-4697	TCGA-KIRC	Clear cell adenocarcinoma, NOS		46	-16844	female	white	578	Dead		M1	NX	Stage IV	T3b	no
5f0f03c2-4a39-48c4-a41d-c2990c422741	TCGA-B0-4690	TCGA-KIRC	Clear cell adenocarcinoma, NOS		65	-23985	male	white	43	Dead		M1	N0	Stage IV	T4	no
db601d82-e2e7-469c-91da-3dbfcb477326	TCGA-BP-4964	TCGA-KIRC	Clear cell adenocarcinoma, NOS		54	-20084	female	white	1862	Alive		M0	N0	Stage I	T1a	no
5003a0cb-1a60-4c2e-b7f7-6e9245c66968	TCGA-BP-4959	TCGA-KIRC	Clear cell adenocarcinoma, NOS		49	-17968	male	white	2660	Alive		M0	NX	Stage I	T1b	no
62f5ceb7-bb0b-4248-850b-cc1cf012f570	TCGA-B0-5400	TCGA-KIRC	Clear cell adenocarcinoma, NOS		59	-21819	female	white	1733	Alive		M0	N0	Stage III	T3b	no
305eaef4-4644-46e3-a696-d2e4a972f691	TCGA-CZ-4865	TCGA-KIRC	Clear cell adenocarcinoma, NOS		70	-25709	female	white	166	Dead		M0	NX	Stage I	T1a	yes
8593764c-e468-4229-94de-6ba614b4f068	TCGA-AS-3778	TCGA-KIRC	Clear cell adenocarcinoma, NOS		35	-12937	male	white	43	Alive		M0	NX	Stage I	T1a	no
ab954d5e-a19b-457a-b5b9-172afd6f9abe	TCGA-B8-5159	TCGA-KIRC	Clear cell adenocarcinoma, NOS		61	-22462	female	white	722	Alive		M0	N0	Stage I	T1a	no
5c73b91a-2bee-4388-854c-1c3a6ae732db	TCGA-BP-4998	TCGA-KIRC	Clear cell adenocarcinoma, NOS		49	-17997	male	asian	932	Alive		M0	NX	Stage I	T1a	no
28e9b6f9-ab6a-400b-a6a9-79095a443591	TCGA-AK-3454	TCGA-KIRC	Clear cell adenocarcinoma, NOS		84	-30862	male	white	874	Alive		M0	NX	Stage I	T1b	yes
2890b330-8ba5-4031-bed5-13e9d1d75af9	TCGA-CJ-6028	TCGA-KIRC	Clear cell adenocarcinoma, NOS		58	-21380	male	white	1625	Dead		M1	NX	Stage IV	T3a	no
c129b63f-90cb-40dc-beed-757634004821	TCGA-BP-4963	TCGA-KIRC	Clear cell adenocarcinoma, NOS		63	-23373	male	white	1834	Alive		M0	NX	Stage I	T1b	no
6e9e5e05-2bf8-4724-8e31-241f517289de	TCGA-BP-5178	TCGA-KIRC	Clear cell adenocarcinoma, NOS		71	-26070	male	white	1912	Dead		M1	NX	Stage IV	T3a	yes
8958c2bf-b986-4c07-98d2-09dfe2375a14	TCGA-BP-4345	TCGA-KIRC	Clear cell adenocarcinoma, NOS		62	-22879	male	white	1516	Alive		M0	N0	Stage III	T3b	no
0d88e6ab-cf1d-4888-878b-0ac7d687c4cc	TCGA-BP-4960	TCGA-KIRC	Clear cell adenocarcinoma, NOS		46	-17099	male	white	2172	Alive		M0	N0	Stage II	T2	no
04004bc7-cc5c-4683-b334-3e14a7c2f384	TCGA-B0-4843	TCGA-KIRC	Clear cell adenocarcinoma, NOS		57	-21088	male	white	320	Dead		M0	N0	Stage III	T3a	no
3f72d63f-ad48-4500-baf6-897b1d6dda7d	TCGA-B0-4712	TCGA-KIRC	Clear cell adenocarcinoma, NOS		76	-28095	male	white	1337	Dead		M1	NX	Stage IV	T3a	yes
9490cd1e-be30-45d3-b1ea-42c157d5f49d	TCGA-BP-5176	TCGA-KIRC	Clear cell adenocarcinoma, NOS		78	-28727	female	white	1590	Dead		M0	NX	Stage I	T1a	no
cdfa3c5d-2fe8-4dfd-92c2-a54f39f55f18	TCGA-CJ-4641	TCGA-KIRC	Clear cell adenocarcinoma, NOS		55	-20410	female	white	1661	Dead		M1	NX	Stage IV	T3a	no
3ea341e3-868a-44f5-937f-e6a93b031544	TCGA-CJ-4882	TCGA-KIRC	Clear cell adenocarcinoma, NOS		57	-21074	male	black or african american	1883	Alive		M0	NX	Stage III	T3a	no
d4159990-85dd-4557-be1a-bd03818ea3ea	TCGA-B8-5163	TCGA-KIRC	Clear cell adenocarcinoma, NOS		63	-23293	female	white	822	Alive		M0	N0	Stage III	T3a	no
e7c8a4d3-d51e-482a-9045-4de9c9f29945	TCGA-B0-5106	TCGA-KIRC	Clear cell adenocarcinoma, NOS		64	-23547	male	white	1598	Dead		M0	N0	Stage I	T1a	no
89ea18fc-45ec-4e5c-969a-db2112dceefd	TCGA-B8-5165	TCGA-KIRC	Clear cell adenocarcinoma, NOS		43	-15898	male	white	737	Alive		M0	N0	Stage I	T1a	no
fc052a9d-0134-46ce-af98-4703b61d63c4	TCGA-DV-5569	TCGA-KIRC	Clear cell adenocarcinoma, NOS		29	-10698	female	white	355	Alive		M0	NX	Stage I	T1a	yes
4fca10bd-988a-47f9-8ed5-037c0d59d70c	TCGA-A3-3324	TCGA-KIRC	Clear cell adenocarcinoma, NOS		51	-18843	male	white	1186	Alive		M0	NX	Stage I	T1b	no
4edff57f-4b0e-4770-beac-590da7d7232c	TCGA-CJ-6033	TCGA-KIRC	Clear cell adenocarcinoma, NOS		54	-19919	female	white	224	Dead		M1	N0	Stage IV	T3a	no
5daf4808-0393-4791-9927-742c30a20831	TCGA-BP-5194	TCGA-KIRC	Clear cell adenocarcinoma, NOS		39	-14551	male	white	408	Alive		M0	NX	Stage I	T1a	no
09d7ce7a-774e-4784-9c9a-32b766fdb173	TCGA-B8-A54J	TCGA-KIRC	Renal cell carcinoma, NOS		60	-22071	male	black or african american	528	Alive		MX	NX	Stage II	T2a	no
28011111-4a01-4cdc-8d6b-7223fb2c501b	TCGA-G6-A8L6	TCGA-KIRC	Clear cell adenocarcinoma, NOS		55	-20306	male	black or african american	313	Dead		MX	NX	Stage IV	T2a	no
63dd7202-2ba3-41bb-8d05-8a7b4f34c7d1	TCGA-BP-4784	TCGA-KIRC	Clear cell adenocarcinoma, NOS		67	-24603	female	white	1854	Alive		M0	NX	Stage I	T1a	no
351fb9f4-a3b6-44d8-9fdc-5b0b582fda23	TCGA-AK-3431	TCGA-KIRC	Clear cell adenocarcinoma, NOS		62	-22852	female	white	2241	Dead		M0	NX	Stage II	T2	no
e0127e51-43ba-4536-bc9d-004591f9c627	TCGA-CZ-5462	TCGA-KIRC	Clear cell adenocarcinoma, NOS		83	-30659	male	white	311	Dead		M1	NX	Stage IV	T1b	no
2d8da564-e69f-4bfa-a1d3-227a294f3886	TCGA-CJ-4636	TCGA-KIRC	Clear cell adenocarcinoma, NOS		51	-18878	male	white	1924	Alive		M0	N0	Stage III	T3a	yes
3f93d1cf-a307-4e29-9e6f-239e9ffaa179	TCGA-CW-6093	TCGA-KIRC	Clear cell adenocarcinoma, NOS		73	-26909	male	white	3146	Alive		M0	NX	Stage I	T1a	yes
616bc43c-34b9-48e8-8219-4ef4d052f91b	TCGA-B0-5095	TCGA-KIRC	Clear cell adenocarcinoma, NOS		81	-29921	male	white	245	Dead		M0	N0	Stage III	T3a	no
2939c03a-6f3f-4f7b-b246-34361baadeb9	TCGA-CJ-5681	TCGA-KIRC	Clear cell adenocarcinoma, NOS		44	-16121	female	white	552	Dead		M1	NX	Stage IV	T3a	no
b6d4e2d5-5739-4be3-8a4c-6e7a17d1d40f	TCGA-BP-5202	TCGA-KIRC	Clear cell adenocarcinoma, NOS		75	-27556	male	white	29	Alive		M0	NX	Stage III	T3a	no
3cbca837-f5a7-4a87-8f02-c59eac232d5a	TCGA-A3-3308	TCGA-KIRC	Clear cell adenocarcinoma, NOS		77	-28287	female	white	16	Alive		M0	N0	Stage III	T3b	no
5cf9d9fe-2823-4577-a150-27b970f38a5d	TCGA-AK-3460	TCGA-KIRC	Clear cell adenocarcinoma, NOS		58	-21281	male	white	2508	Alive		M0	NX	Stage I	T1a	no
b7994839-77a5-4725-aa58-a9e8c79dbfc2	TCGA-CJ-4895	TCGA-KIRC	Clear cell adenocarcinoma, NOS		62	-22892	male	white	1200	Dead		M1	NX	Stage IV	T3a	no
80c4fc5b-dc7d-4308-8c81-6e83625963b5	TCGA-BP-4781	TCGA-KIRC	Clear cell adenocarcinoma, NOS		78	-28701	male	white	2080	Alive		M0	NX	Stage I	T1a	no
04beccb3-f513-4d60-b57f-a4382e4eeda3	TCGA-B8-A8YJ	TCGA-KIRC	Clear cell adenocarcinoma, NOS		60	-21994	female	black or african american	431	Alive		'--	NX	Stage I	T1b	no
7fc6b44d-ae66-409c-98e1-c1a518c33e95	TCGA-CZ-4864	TCGA-KIRC	Clear cell adenocarcinoma, NOS		86	-31557	male	white	1315	Dead		M0	N0	Stage II	T2	no
8be7d2e2-1504-49d0-bbdd-893d3d12e072	TCGA-BP-4341	TCGA-KIRC	Clear cell adenocarcinoma, NOS		67	-24727	male	white	1589	Dead		M0	NX	Stage III	T3a	no
ffb88267-1a97-41c9-ae25-6c6cefaf9dd9	TCGA-BP-5190	TCGA-KIRC	Clear cell adenocarcinoma, NOS		61	-22285	male	white	1011	Alive		M0	NX	Stage I	T1a	no
75e02a42-6937-4761-868b-c369c7bd3c72	TCGA-B4-5832	TCGA-KIRC	Clear cell adenocarcinoma, NOS		65	-23806	male	white	155	Alive		M0	N0	Stage III	T3b	no
4519a839-11ea-4628-b5a7-071833ad16de	TCGA-CJ-4916	TCGA-KIRC	Clear cell adenocarcinoma, NOS		69	-25470	female	white	1373	Alive		M0	NX	Stage III	T3a	no
a46f36c3-e886-4efe-945a-0cb2e5b765ef	TCGA-B0-4822	TCGA-KIRC	Clear cell adenocarcinoma, NOS		78	-28774	male	white	1111	Dead		M0	NX	Stage II	T2	no
aa82fb26-96c3-4b3d-a2e9-7123c0a07321	TCGA-B4-5843	TCGA-KIRC	Clear cell adenocarcinoma, NOS		45	-16779	male	white	11	Alive		M0	N0	Stage I	T1	no
900b5f21-e8fb-4a3f-b8e3-ef098716e508	TCGA-CJ-4899	TCGA-KIRC	Clear cell adenocarcinoma, NOS		42	-15637	male	asian	1528	Alive		M0	NX	Stage I	T1b	no
13e25128-9be1-4f67-a43f-a8744a619203	TCGA-CZ-5989	TCGA-KIRC	Clear cell adenocarcinoma, NOS		60	-22170	male	white	1905	Alive		M0	N0	Stage II	T2	no
57070e5b-0eb5-44b7-abb3-3007fa34543a	TCGA-BP-5009	TCGA-KIRC	Clear cell adenocarcinoma, NOS		52	-19052	male	white	1092	Dead		M0	NX	Stage I	T1b	yes
513a4de3-427d-4823-8644-b6faf69a137f	TCGA-BP-4344	TCGA-KIRC	Clear cell adenocarcinoma, NOS		75	-27561	female	white	1666	Alive		M0	NX	Stage I	T1a	yes
3372a7d2-79cb-4cf0-9a7e-fe1a6b205daa	TCGA-A3-3347	TCGA-KIRC	Clear cell adenocarcinoma, NOS		76	-27966	female	white	1610	Dead		M0	N1	Stage III	T1b	no
b10eb61b-50b8-4df5-8c46-386a1b58c6a6	TCGA-CZ-4862	TCGA-KIRC	Clear cell adenocarcinoma, NOS		46	-17077	male	white	3271	Alive		M0	NX	Stage I	T1b	yes
a9f73fb6-fc3e-4c0d-ace3-36cd7dcee256	TCGA-BP-4347	TCGA-KIRC	Clear cell adenocarcinoma, NOS		74	-27146	male	white	1367	Alive		M0	NX	Stage III	T3b	no
52db2d93-fcc6-4f80-9668-a0a6ea450738	TCGA-A3-A6NL	TCGA-KIRC	Renal cell carcinoma, NOS		49	-17952	female	black or african american	689	Alive		MX	NX	Stage I	T1b	no
822cf6c1-dd65-4814-94b1-0c335208ad9b	TCGA-CJ-5678	TCGA-KIRC	Clear cell adenocarcinoma, NOS		62	-22944	male	black or african american	574	Dead		M1	N0	Stage IV	T2b	no
bcbab8ce-abf1-4029-9419-6b1c671d41df	TCGA-B0-4699	TCGA-KIRC	Clear cell adenocarcinoma, NOS		74	-27225	male	white	110	Dead		M1	N0	Stage IV	T4	no
e45166cb-5150-4961-9e13-6891f02c1606	TCGA-CJ-4901	TCGA-KIRC	Clear cell adenocarcinoma, NOS		47	-17396	male	white	1450	Alive		M0	NX	Stage III	T3b	no
414056a2-b1dc-4741-b9b9-fda306da6ad6	TCGA-B0-4839	TCGA-KIRC	Clear cell adenocarcinoma, NOS		80	-29380	female	white	1639	Dead		M0	N0	Stage I	T1b	no
f57690ba-a120-4ea2-83e0-0559d1eb62c4	TCGA-B0-5080	TCGA-KIRC	Clear cell adenocarcinoma, NOS		63	-23052	male	white	342	Dead		M1	N0	Stage IV	T3a	no
dfd2c288-5054-4fc1-9cae-f437779dc2de	TCGA-B0-5697	TCGA-KIRC	Clear cell adenocarcinoma, NOS		50	-18486	male	white	2630	Alive		M0	N0	Stage I	T1a	no
2913faf2-d722-4993-8e9a-3c4cc1f5d82b	TCGA-BP-4337	TCGA-KIRC	Clear cell adenocarcinoma, NOS		76	-27906	female	white	2	Dead		M0	N0	Stage III	T3b	no
326745d8-98ca-4f4d-b217-96aea9faa1ad	TCGA-B0-5812	TCGA-KIRC	Clear cell adenocarcinoma, NOS		53	-19600	male	white	3834	Alive		M0	NX	Stage I	T1b	yes
9aa63985-16ba-4d43-a6ec-4a35f2ff6513	TCGA-BP-4999	TCGA-KIRC	Clear cell adenocarcinoma, NOS		56	-20518	male	white	1266	Alive		M0	NX	Stage I	T1a	yes
e4769374-7d4d-4aaf-b6fe-a01da59ee713	TCGA-B0-4833	TCGA-KIRC	Clear cell adenocarcinoma, NOS		82	-30190	female	white	2386	Dead		M0	N0	Stage I	T1b	no
83bdd67b-3dfd-458b-aaa1-5a0b051056e8	TCGA-BP-4170	TCGA-KIRC	Clear cell adenocarcinoma, NOS		72	-26596	female	white	2343	Dead		M0	N0	Stage I	T1b	no
f9e6afeb-cf13-4dd7-8a1f-571ab610df4f	TCGA-BP-4353	TCGA-KIRC	Clear cell adenocarcinoma, NOS		61	-22415	male	white	375	Dead		M0	N0	Stage I	T1	yes
a5790b81-5001-4d1a-97ad-0ec9fc658f44	TCGA-BP-4992	TCGA-KIRC	Clear cell adenocarcinoma, NOS		66	-24438	male	white	501	Alive		M0	NX	Stage I	T1b	no
68a1a23a-e762-440b-859e-2bebb42d0d59	TCGA-EU-5906	TCGA-KIRC	Clear cell adenocarcinoma, NOS		55	-20246	male	white	206	Alive		M0	NX	Stage I	T1b	no
46194f7f-af16-42b7-bef6-9c0d1e8f9b0d	TCGA-B0-5075	TCGA-KIRC	Clear cell adenocarcinoma, NOS		77	-28205	female	white	637	Dead		M0	N0	Stage III	T3a	no
8d4b602b-d1a4-4d80-adf4-5f527de78d4b	TCGA-B0-4713	TCGA-KIRC	Clear cell adenocarcinoma, NOS		76	-27899	female	white	202	Dead		M0	NX	Stage III	T3b	no
5ec1ec7b-9ef3-45fc-98a6-0202d15050fe	TCGA-B0-4818	TCGA-KIRC	Clear cell adenocarcinoma, NOS		68	-24853	female	white	510	Dead		M0	NX	Stage II	T2	no
e4da964a-31da-4b81-b6ee-2c6dcee703ea	TCGA-A3-3323	TCGA-KIRC	Clear cell adenocarcinoma, NOS		53	-19456	male	white	1106	Alive		M0	NX	Stage I	T1b	no
f72defb3-87ca-4efd-9dc7-d2068533fd98	TCGA-BP-4349	TCGA-KIRC	Clear cell adenocarcinoma, NOS		68	-24853	female	white	372	Alive		M0	NX	Stage I	T1a	no
c15d5920-4f59-4e31-9ba6-1f2de8ab5d5d	TCGA-BP-4177	TCGA-KIRC	Clear cell adenocarcinoma, NOS		65	-23955	male	white	1670	Alive		M0	NX	Stage I	T1a	no
0bd313f0-0b6d-4bf3-aae2-6496d71d6d3a	TCGA-B0-4848	TCGA-KIRC	Clear cell adenocarcinoma, NOS		54	-19892	male	white	883	Dead		M0	NX	Stage III	T3b	no
267ff78b-bceb-466e-8582-c560fe227ff0	TCGA-CJ-4918	TCGA-KIRC	Clear cell adenocarcinoma, NOS		64	-23379	male	white	93	Dead		M1	N0	Stage IV	T3a	no
2a2f168c-f93a-4e83-8df2-93a3e7bc06a0	TCGA-BP-5000	TCGA-KIRC	Clear cell adenocarcinoma, NOS		40	-14868	male	white	563	Alive		M0	NX	Stage I	T1b	no
fdda296a-7321-4c8c-8076-40d92c570c8f	TCGA-AK-3433	TCGA-KIRC	Clear cell adenocarcinoma, NOS		48	-17853	female	white	3409	Alive		M0	N0	Stage II	T2	no
4fd166d4-0b77-4815-ae6a-2165522f8251	TCGA-CJ-4884	TCGA-KIRC	Clear cell adenocarcinoma, NOS		72	-26475	female	white	1759	Alive		M0	NX	Stage III	T3a	no
2375ef64-8212-4ad4-97e8-bfa6d1db430f	TCGA-BP-4976	TCGA-KIRC	Clear cell adenocarcinoma, NOS		77	-28380	male	white	1632	Alive		M0	NX	Stage I	T1a	yes
57578a0d-b719-46e7-83ab-872a4e984dbb	TCGA-B0-4811	TCGA-KIRC	Clear cell adenocarcinoma, NOS		48	-17792	male	white	1417	Dead		M0	N0	Stage III	T3a	no
fedcaa7b-ec9d-4bae-a8ac-af10fbf3e568	TCGA-B0-5119	TCGA-KIRC	Clear cell adenocarcinoma, NOS		61	-22607	female	white	1552	Alive		M0	N0	Stage I	T1b	no
d4098753-2e83-42c1-a06b-c03f7700e70c	TCGA-BP-5195	TCGA-KIRC	Clear cell adenocarcinoma, NOS		75	-27547	male	white	749	Alive		M0	NX	Stage I	T1a	no
3128d9bf-71fd-4edb-8d07-98f53ef0432e	TCGA-BP-5184	TCGA-KIRC	Clear cell adenocarcinoma, NOS		54	-19746	male	white	1133	Alive		M0	NX	Stage I	T1a	no
f2b90375-6806-4833-a927-565674cbf355	TCGA-B8-A7U6	TCGA-KIRC	Clear cell adenocarcinoma, NOS		54	-19803	female	black or african american	495	Alive		'--	NX	Stage I	T1a	no
46240f32-116b-470c-9846-3616a6db4f2e	TCGA-A3-3376	TCGA-KIRC	Clear cell adenocarcinoma, NOS		51	-18954	male	black or african american	1696	Dead		M0	N0	Stage I	T1a	no
99f59583-2728-4c1d-b98c-8fbc3bb0a819	TCGA-CZ-5470	TCGA-KIRC	Clear cell adenocarcinoma, NOS		72	-26494	female	not reported	386	Alive		M0	N0	Stage II	T2	no
1d37becb-7a1f-4d04-a0d1-bb14192b56f6	TCGA-G6-A8L7	TCGA-KIRC	Clear cell adenocarcinoma, NOS		81	-29883	female	black or african american	2133	Alive		MX	N0	Stage I	T1b	yes
037c691e-6320-451b-9276-78459f1b705c	TCGA-BP-4352	TCGA-KIRC	Clear cell adenocarcinoma, NOS		74	-27253	female	white	344	Dead		M1	N0	Stage IV	T3b	no
e4cc8898-d1d8-4f6d-b01c-04cd30f0cd8f	TCGA-A3-3359	TCGA-KIRC	Clear cell adenocarcinoma, NOS		82	-30269	female	white	2504	Alive		M0	N0	Stage I	T1a	yes
10c03d66-a290-4e46-9018-2932a236eb09	TCGA-A3-3313	TCGA-KIRC	Clear cell adenocarcinoma, NOS		59	-21556	male	black or african american	735	Dead		M0	N0	Stage I	T1b	no
b3a6acab-00ad-48b7-94c2-bd56b461b48f	TCGA-AK-3429	TCGA-KIRC	Clear cell adenocarcinoma, NOS		54	-19849	female	white	3328	Alive		M0	N0	Stage II	T2	no
cf77fe39-0b4a-4b38-b563-2a244b9fb5c0	TCGA-B0-4845	TCGA-KIRC	Clear cell adenocarcinoma, NOS		70	-25582	male	white	1986	Dead		M1	NX	Stage IV	T3a	no
500636a5-d42b-469f-98e2-fdd4dddc61a0	TCGA-BP-4787	TCGA-KIRC	Clear cell adenocarcinoma, NOS		59	-21697	female	white	480	Dead		M1	N0	Stage IV	T3a	no
e33dff22-5bf1-4dd8-bed7-063cb555677c	TCGA-B0-4700	TCGA-KIRC	Clear cell adenocarcinoma, NOS		60	-22034	male	white	1980	Dead		M1	NX	Stage IV	T4	no
3c4ed50e-d00e-4ffe-b426-41dfdcb7327a	TCGA-BP-4166	TCGA-KIRC	Clear cell adenocarcinoma, NOS		69	-25300	male	white	13	Alive		M0	N0	Stage III	T3a	no
0487fc41-386c-4d76-9084-daf959bf5e98	TCGA-CW-5585	TCGA-KIRC	Clear cell adenocarcinoma, NOS		51	-18898	male	white	2609	Alive		M1	N0	Stage IV	T3b	no
a43401ae-14cd-4f57-946b-9a9c073f2a47	TCGA-CZ-5982	TCGA-KIRC	Clear cell adenocarcinoma, NOS		59	-21592	female	white	2439	Alive		M0	NX	Stage I	T1a	no
e7c159b7-e7c3-4482-8e80-72402dc3fdb4	TCGA-BP-4163	TCGA-KIRC	Clear cell adenocarcinoma, NOS		60	-21980	female	white	2839	Alive		M0	N0	Stage III	T3a	no
310c31bf-91ce-40b4-99e4-a10242296de9	TCGA-CJ-5676	TCGA-KIRC	Clear cell adenocarcinoma, NOS		47	-17170	male	white	4067	Alive		M0	NX	Stage III	T3b	no
f184de71-65d0-4e52-aec2-25c5414588c5	TCGA-B0-4945	TCGA-KIRC	Clear cell adenocarcinoma, NOS		75	-27523	female	white	2145	Dead		M0	N0	Stage I	T1a	no
ccd44d97-f0d5-47cd-9c12-af458c750d23	TCGA-BP-4986	TCGA-KIRC	Clear cell adenocarcinoma, NOS		75	-27612	male	white	785	Alive		M0	N0	Stage I	T1a	yes
a50fe35a-c05b-42a4-a1ce-dac49d6e761d	TCGA-BP-4774	TCGA-KIRC	Clear cell adenocarcinoma, NOS		57	-20827	female	white	1885	Alive		M0	NX	Stage I	T1a	no
ceb7cd9a-9cb1-42f2-a4ab-0b4381e2b85b	TCGA-CJ-5675	TCGA-KIRC	Clear cell adenocarcinoma, NOS		70	-25617	male	white	3936	Alive		M0	NX	Stage II	T2a	no
d26f3a6b-72f4-4e48-815e-57b8b211112d	TCGA-B0-5698	TCGA-KIRC	Clear cell adenocarcinoma, NOS		77	-28438	male	black or african american	3631	Alive		M0	N0	Stage I	T1b	yes
8d769b38-862f-46e3-a426-d09f79f28de6	TCGA-B0-4821	TCGA-KIRC	Clear cell adenocarcinoma, NOS		68	-25013	female	asian	1230	Dead		M0	N0	Stage III	T3b	no
897f85ec-7e14-426a-a532-eed01ccc90f1	TCGA-A3-3346	TCGA-KIRC	Clear cell adenocarcinoma, NOS		68	-25118	male	white	137	Dead		M0	NX	Stage I	T1b	no
34e8fbd8-ed33-4d11-af4a-dd33af37fe28	TCGA-BP-4340	TCGA-KIRC	Clear cell adenocarcinoma, NOS		70	-25752	female	white	562	Dead		M0	N0	Stage I	T1b	no
c5265ca6-2cb5-406d-a635-c4c783561107	TCGA-AK-3426	TCGA-KIRC	Clear cell adenocarcinoma, NOS		37	-13770	male	white	885	Dead		M0	N1	Stage III	T3a	no
b472c982-f024-4e09-8326-071ee35ea55c	TCGA-BP-5008	TCGA-KIRC	Clear cell adenocarcinoma, NOS		46	-17008	male	white	1071	Alive		M0	NX	Stage I	T1a	no
942c0088-c9a0-428c-a879-e16f8c5bfdb8	TCGA-CJ-4642	TCGA-KIRC	Clear cell adenocarcinoma, NOS		47	-17367	male	white	3205	Alive		M0	NX	Stage II	T2	no
0242658f-a698-4e68-b6e3-2f4aa076763e	TCGA-BP-4162	TCGA-KIRC	Clear cell adenocarcinoma, NOS		65	-23966	female	white	3074	Alive		M0	N0	Stage I	T1b	no
540cbfa7-d17d-44f5-b67e-f2b9b03827cd	TCGA-B8-A54F	TCGA-KIRC	Renal cell carcinoma, NOS		49	-18028	female	black or african american	519	Alive		MX	NX	Stage I	T1a	no
1380d4cc-8f56-4206-bfe6-8e99462fe180	TCGA-B0-4823	TCGA-KIRC	Clear cell adenocarcinoma, NOS		88	-32290	male	white	454	Dead		M0	N0	Stage I	T1a	no
d9f1bb02-4cb0-4f7c-8f34-ff5f301c6b2c	TCGA-BP-4161	TCGA-KIRC	Clear cell adenocarcinoma, NOS		74	-27119	male	white	2746	Alive		M0	NX	Stage I	T1b	no
6ccabcd0-8f30-4828-851f-0ac7cee1a33f	TCGA-BP-4329	TCGA-KIRC	Clear cell adenocarcinoma, NOS		75	-27699	male	white	845	Dead		M0	N0	Stage III	T3a	no
4d856b5d-a59b-45f2-a9b2-4d43ec8a20e4	TCGA-A3-3357	TCGA-KIRC	Clear cell adenocarcinoma, NOS		62	-22825	male	white	2688	Alive		M0	N0	Stage II	T2	no
f1ed9155-ea54-4435-8920-0df8ed7febda	TCGA-BP-5200	TCGA-KIRC	Clear cell adenocarcinoma, NOS		44	-16197	male	white	1063	Alive		M0	NX	Stage II	T2	no
2e81cfda-5080-49b8-95ca-ba3963dae30c	TCGA-A3-3326	TCGA-KIRC	Clear cell adenocarcinoma, NOS		47	-17285	male	white	1137	Alive		M0	NX	Stage I	T1a	no
f5759059-c0e3-4f1a-af96-5c7197d3c33c	TCGA-CZ-5987	TCGA-KIRC	Clear cell adenocarcinoma, NOS		60	-21928	male	white	445	Dead		M1	NX	Stage IV	T3b	no
8f8a632d-7fbd-4c86-b909-afb7edb9ad28	TCGA-B0-5701	TCGA-KIRC	Clear cell adenocarcinoma, NOS		65	-23915	male	white	2461	Alive		M0	N0	Stage III	T3b	no
4c3e4727-77f5-4374-9d83-ec86d61b02b2	TCGA-BP-5196	TCGA-KIRC	Clear cell adenocarcinoma, NOS		53	-19719	male	white	1018	Alive		M0	NX	Stage I	T1a	no
36ed3269-0a57-4c50-bbfa-cfd2a7b56d4f	TCGA-A3-3322	TCGA-KIRC	Clear cell adenocarcinoma, NOS		51	-18754	male	white	1478	Alive		M0	NX	Stage I	T1a	no
c4247ccb-8201-428e-a2e7-b5104f095588	TCGA-CZ-5458	TCGA-KIRC	Clear cell adenocarcinoma, NOS		43	-15790	male	white	2789	Alive		M0	NX	Stage III	T3a	no
62613d1d-978f-4b9d-a9c6-ae28ab384e57	TCGA-BP-4983	TCGA-KIRC	Clear cell adenocarcinoma, NOS		67	-24558	female	asian	1413	Alive		M0	NX	Stage III	T3a	no
8f54d854-22ea-4bd0-8cb1-1ab708544095	TCGA-BP-5177	TCGA-KIRC	Clear cell adenocarcinoma, NOS		46	-17147	female	white	293	Alive		M0	NX	Stage I	T1a	no
d23d354d-04b0-4ff4-bd83-6a2d1ecf3b47	TCGA-BP-4961	TCGA-KIRC	Clear cell adenocarcinoma, NOS		47	-17284	male	white	1935	Alive		M0	NX	Stage I	T1a	no
ff9328d5-d604-4276-866c-2d44ef3b2403	TCGA-BP-4176	TCGA-KIRC	Clear cell adenocarcinoma, NOS		64	-23609	male	white	1955	Alive		M0	NX	Stage I	T1b	no
830b8de5-fd22-49d6-ad1d-c7cf619bf0ac	TCGA-CJ-4905	TCGA-KIRC	Clear cell adenocarcinoma, NOS		62	-22864	female	white	1496	Alive		M0	NX	Stage I	T1a	no
44143697-c4b3-4051-9594-d53131c05889	TCGA-BP-4758	TCGA-KIRC	Clear cell adenocarcinoma, NOS		40	-14824	male	white	2208	Alive		M0	NX	Stage I	T1a	no
d65f7f50-2cb0-45e7-866a-ba5c498aef52	TCGA-CJ-4893	TCGA-KIRC	Clear cell adenocarcinoma, NOS		76	-27885	female	white	750	Alive		M0	NX	Stage I	T1b	no
74749fe8-f5d0-4d0d-8c7a-e56eba6503b3	TCGA-CZ-5455	TCGA-KIRC	Clear cell adenocarcinoma, NOS		63	-23150	male	white	561	Dead		M1	NX	Stage IV	T3b	no
5e248b21-e69d-4dee-a1e8-029ade80d0eb	TCGA-CZ-5465	TCGA-KIRC	Clear cell adenocarcinoma, NOS		76	-27838	female	not reported	2564	Dead		M0	NX	Stage III	T3b	no
d99f31f7-2b3b-47e8-bd26-8d37da22aca0	TCGA-B0-4846	TCGA-KIRC	Clear cell adenocarcinoma, NOS		52	-19139	male	white	1200	Dead		M1	N0	Stage IV	T3a	no
0ff579a1-e295-408d-b194-febbca798e34	TCGA-DV-5575	TCGA-KIRC	Clear cell adenocarcinoma, NOS		52	-19022	female	white	1729	Alive		M0	NX	Stage I	T1a	no
c285ada3-fd49-46a5-882f-b6c352572e2a	TCGA-BP-4985	TCGA-KIRC	Clear cell adenocarcinoma, NOS		72	-26611	male	white	952	Dead		M0	N0	Stage III	T3a	no
6b033bf5-4ad9-419f-9d2c-63e2e8c80066	TCGA-G6-A8L8	TCGA-KIRC	Clear cell adenocarcinoma, NOS		62	-22649	female	black or african american	1091	Dead		MX	NX	Stage I	T1b	no
dbe16232-525e-4101-9a39-9d4323b10ee9	TCGA-CJ-4871	TCGA-KIRC	Clear cell adenocarcinoma, NOS		63	-23195	male	white	2423	Alive		M1	NX	Stage IV	T3a	no
ec3b2a30-fcf6-45ef-bd9d-e6089a237c0f	TCGA-CJ-4904	TCGA-KIRC	Clear cell adenocarcinoma, NOS		60	-22036	female	white	3302	Alive		M1	N0	Stage IV	T3a	yes
f6d3e963-5bff-40f6-8430-1c6fb5ec6503	TCGA-B0-5399	TCGA-KIRC	Clear cell adenocarcinoma, NOS		46	-17145	male	white	1411	Alive		M0	N0	Stage I	T1b	no
4298ccdb-2e6d-4267-822d-75b021364084	TCGA-B0-4710	TCGA-KIRC	Clear cell adenocarcinoma, NOS		75	-27396	female	white	1755	Alive		M0	N0	Stage III	T3a	no
3c5f27e9-db2f-4963-9240-94815808d32f	TCGA-AK-3440	TCGA-KIRC	Clear cell adenocarcinoma, NOS		58	-21337	male	white	2865	Alive		M0	NX	Stage I	T1a	no
2309c424-26fa-4cc6-a22a-2dc0f989af59	TCGA-CJ-4868	TCGA-KIRC	Clear cell adenocarcinoma, NOS		42	-15601	male	white	646	Dead		M1	N0	Stage IV	T3a	no
dc43cfe0-8880-419f-946c-c0ad586e57ca	TCGA-CZ-4859	TCGA-KIRC	Clear cell adenocarcinoma, NOS		59	-21842	female	white	1787	Alive		M0	N0	Stage I	T1	no
a7ddd737-714d-423f-8fb5-5a932d014487	TCGA-CZ-5460	TCGA-KIRC	Clear cell adenocarcinoma, NOS		55	-20392	male	white	2873	Alive		M1	NX	Stage IV	T3b	no
4467ae73-499a-4af0-8431-e059d6ed21a5	TCGA-CJ-6027	TCGA-KIRC	Clear cell adenocarcinoma, NOS		77	-28359	male	white	3615	Dead		M0	NX	Stage I	T1a	yes
18325fdc-594b-4545-a77d-adb07a32ec73	TCGA-B8-4148	TCGA-KIRC	Clear cell adenocarcinoma, NOS		63	-23062	female	white	1520	Alive		M0	N0	Stage I	T1a	no
e7afc830-fa22-4562-a1f3-0f4f5a34eacd	TCGA-B8-5158	TCGA-KIRC	Clear cell adenocarcinoma, NOS		56	-20764	male	white	1218	Alive		M0	N1	Stage III	T3a	no
c22d25c2-b836-4b91-8f4f-2062be002232	TCGA-BP-4775	TCGA-KIRC	Clear cell adenocarcinoma, NOS		55	-20369	female	white	1843	Alive		M0	NX	Stage I	T1a	yes
1cdb170b-9765-45ee-9e3e-388d0a419746	TCGA-BP-4158	TCGA-KIRC	Clear cell adenocarcinoma, NOS		69	-25210	male	white	3377	Alive		M0	N0	Stage I	T1b	yes
bbdaa931-e922-49be-bfbf-fa0c2ae27d7a	TCGA-CW-6087	TCGA-KIRC	Clear cell adenocarcinoma, NOS		61	-22438	male	white	41	Dead		M1	N1	Stage IV	T3a	no
fcecafa8-8b8b-4ae6-81bc-73acf05b211a	TCGA-CZ-4856	TCGA-KIRC	Clear cell adenocarcinoma, NOS		62	-22684	female	white	18	Alive		M0	N0	Stage I	T1b	yes
86f68b7d-30f9-4f01-a9ea-5db1fcd00453	TCGA-CZ-4853	TCGA-KIRC	Clear cell adenocarcinoma, NOS		82	-30191	male	white	774	Alive		M0	NX	Stage I	T1a	no
393abcf7-1155-4b32-85ca-cd44d259e4b4	TCGA-CZ-5461	TCGA-KIRC	Clear cell adenocarcinoma, NOS		52	-19030	male	white	330	Dead		M1	NX	Stage IV	T1b	no
5dc807f2-f4f0-434b-b099-43cf41d99cbd	TCGA-BP-5192	TCGA-KIRC	Clear cell adenocarcinoma, NOS		59	-21891	male	white	714	Alive		M0	NX	Stage I	T1a	no
9f632fc3-2241-469a-a14a-cd537350155f	TCGA-A3-3370	TCGA-KIRC	Clear cell adenocarcinoma, NOS		48	-17621	female	white	2274	Alive		M0	N0	Stage I	T1b	no
7aece0e0-e57b-40b9-8ef3-8b98624b0e91	TCGA-B8-5546	TCGA-KIRC	Clear cell adenocarcinoma, NOS		38	-14113	female	black or african american	505	Alive		M0	N0	Stage I	T1b	no
b39d6675-9378-4652-8a28-9b52b8ca88ce	TCGA-A3-A8CQ	TCGA-KIRC	Clear cell adenocarcinoma, NOS		59	-21572	female	black or african american	3	Alive		MX	NX	Stage I	T1a	no
31201e73-a922-4acd-b859-fa2f9ba0af93	TCGA-BP-4771	TCGA-KIRC	Clear cell adenocarcinoma, NOS		62	-22771	male	white	162	Dead		M1	N0	Stage IV	T3a	no
804a6159-e381-44ea-8680-43c69d013cef	TCGA-CJ-4874	TCGA-KIRC	Clear cell adenocarcinoma, NOS		73	-26761	female	white	2283	Alive		M0	N0	Stage I	T1b	no
3fa6c93e-e7fe-402c-9526-c81411aa0920	TCGA-CJ-5679	TCGA-KIRC	Clear cell adenocarcinoma, NOS		73	-26858	male	white	679	Dead		M0	NX	Stage III	T3b	no
d51fa004-23e6-41a7-9237-ce9916e2e394	TCGA-B0-5092	TCGA-KIRC	Clear cell adenocarcinoma, NOS		53	-19611	female	white	459	Dead		M1	N0	Stage IV	T1a	no
9b84d013-713b-4571-888c-12863fdd4a52	TCGA-BP-4327	TCGA-KIRC	Clear cell adenocarcinoma, NOS		75	-27556	female	white	109	Dead		M0	N0	Stage II	T2	yes
6b1ff32f-75a4-44aa-9da4-b6872e179c9f	TCGA-B0-5107	TCGA-KIRC	Clear cell adenocarcinoma, NOS		65	-23929	female	white	927	Dead		M1	N0	Stage IV	T2	no
2de427e2-b1f3-4915-9750-ab6414edc92e	TCGA-EU-5904	TCGA-KIRC	Clear cell adenocarcinoma, NOS		47	-17468	female	white	551	Alive		M0	NX	Stage I	T1	no
59d18f0c-946f-4850-892f-70e2bf380232	TCGA-B8-A54E	TCGA-KIRC	Renal cell carcinoma, NOS		62	-22900	female	black or african american	909	Alive		MX	NX	Stage I	T1b	no
12c4c4f1-5880-4bf9-9945-80bf45415de6	TCGA-A3-3316	TCGA-KIRC	Clear cell adenocarcinoma, NOS		57	-20931	male	white	1493	Alive		M0	NX	Stage II	T2	no
2bc5b2ec-aa8f-4889-9d92-d27f96c9fda1	TCGA-A3-3373	TCGA-KIRC	Clear cell adenocarcinoma, NOS		54	-19964	female	white	1621	Alive		M0	N0	Stage I	T1b	no
620baefa-db8f-4af9-9101-4b9b252fa73e	TCGA-MM-A564	TCGA-KIRC	Clear cell adenocarcinoma, NOS		68	-24916	male	black or african american	607	Alive		MX	NX	Stage II	T2a	no
5722df9f-5631-476d-a11b-b3c1e9a40fbf	TCGA-CZ-5466	TCGA-KIRC	Clear cell adenocarcinoma, NOS		67	-24669	male	not reported	685	Alive		M0	NX	Stage III	T3a	no
46c87ae0-c123-4bdc-8a79-d375d8a7e7a3	TCGA-A3-3383	TCGA-KIRC	Clear cell adenocarcinoma, NOS		52	-19324	male	white	861	Alive		M0	NX	Stage I	T1	no
73c712fe-54d6-4743-90bb-03313eb9fa77	TCGA-CJ-4920	TCGA-KIRC	Clear cell adenocarcinoma, NOS		64	-23656	female	white	139	Dead		M0	NX	Stage I	T1b	no
9256867c-dc82-4e1a-85d6-e4c9bde8ab8c	TCGA-B8-A54D	TCGA-KIRC	Renal cell carcinoma, NOS		69	-25429	male	black or african american	830	Alive		MX	NX	Stage III	T3a	no
c558dffe-5aea-467e-ae4c-fdc2a43ab2fe	TCGA-BP-5180	TCGA-KIRC	Clear cell adenocarcinoma, NOS		53	-19413	male	white	2263	Alive		M0	NX	Stage I	T1a	no
d7cf4fc0-6357-4973-af4c-b456f430478a	TCGA-AK-3458	TCGA-KIRC	Clear cell adenocarcinoma, NOS		48	-17557	male	white	1168	Alive		M0	NX	Stage I	T1b	no
fe1f95a3-a6c2-4a39-8586-f8a70e975dd4	TCGA-MM-A563	TCGA-KIRC	Clear cell adenocarcinoma, NOS		41	-15037	male	black or african american	591	Alive		MX	NX	'--	T3	no
c0171d4e-9970-44f4-8502-f31f0e145643	TCGA-AK-3445	TCGA-KIRC	Clear cell adenocarcinoma, NOS		69	-25494	male	white	2392	Alive		M0	NX	Stage III	T3a	no
8e9e684c-20e5-48b1-9e40-970037fe959f	TCGA-CZ-5463	TCGA-KIRC	Clear cell adenocarcinoma, NOS		76	-27911	male	white	662	Alive		M0	NX	Stage II	T2	no
9868ae73-3459-4aa6-b71a-39953cdbbe1a	TCGA-A3-3325	TCGA-KIRC	Clear cell adenocarcinoma, NOS		52	-19126	male	white	1170	Dead		M0	NX	Stage I	T1a	yes
ac30d54e-f7e3-4185-ab99-89adceff3e69	TCGA-B0-4834	TCGA-KIRC	Clear cell adenocarcinoma, NOS		49	-18224	male	white	2090	Dead		M0	N0	Stage I	T1a	no
4100b960-7963-4a1e-ba24-0a6526387e06	TCGA-CW-6088	TCGA-KIRC	Clear cell adenocarcinoma, NOS		60	-22020	male	white	3222	Alive		M0	N0	Stage I	T1b	no
09c4ea05-928d-49b7-b7fb-30cff3481b14	TCGA-CW-5584	TCGA-KIRC	Clear cell adenocarcinoma, NOS		74	-27352	male	white	164	Dead		M0	N1	Stage III	T3b	no
d9208e7b-0b47-43ff-a4e8-d4e591e286c4	TCGA-BP-4354	TCGA-KIRC	Clear cell adenocarcinoma, NOS		40	-14973	male	white	1034	Dead		M1	N1	Stage IV	T4	no
a55e63a9-5046-4f0f-a1e1-197b783d5387	TCGA-A3-3331	TCGA-KIRC	Clear cell adenocarcinoma, NOS		86	-31615	female	white	1257	Alive		M0	N0	Stage I	T1	no
c33d0d12-a744-4a9a-b3f7-e28da6a109ab	TCGA-A3-A8OX	TCGA-KIRC	Clear cell adenocarcinoma, NOS		65	-23998	female	black or african american	0	Alive		MX	NX	Stage I	T1a	no
89500416-1a5e-4f52-a1b9-6394f3943e4d	TCGA-BP-4991	TCGA-KIRC	Clear cell adenocarcinoma, NOS		54	-19739	male	white	1413	Alive		M0	NX	Stage I	T1a	no
ea854858-1dad-4b01-8e58-f19e6a7c41a3	TCGA-DV-5574	TCGA-KIRC	Clear cell adenocarcinoma, NOS		37	-13517	male	white	2016	Alive		M0	NX	Stage I	T1a	yes
d2664fde-ce3b-45e6-9a23-4a07980f7bac	TCGA-CJ-5677	TCGA-KIRC	Clear cell adenocarcinoma, NOS		54	-19849	female	white	782	Dead		M1	NX	Stage IV	T3a	no
88e7ce26-5b3f-4e4e-89b7-f706063fc467	TCGA-CZ-4863	TCGA-KIRC	Clear cell adenocarcinoma, NOS		51	-18730	female	white	1928	Alive		M0	N0	Stage III	T3b	no
b81998f2-b3ff-4976-bc1c-8d38a68efa1d	TCGA-BP-4804	TCGA-KIRC	Clear cell adenocarcinoma, NOS		59	-21727	male	white	1459	Alive		M0	NX	Stage I	T1b	no
1e417b93-837d-4110-9090-239eb82c3e20	TCGA-BP-4968	TCGA-KIRC	Clear cell adenocarcinoma, NOS		40	-14651	male	white	1746	Alive		M0	N0	Stage I	T1b	no
4dd51edf-05d1-445a-b43c-6fce29eb21d4	TCGA-CW-6090	TCGA-KIRC	Clear cell adenocarcinoma, NOS		68	-24909	male	white	2552	Alive		M0	NX	Stage I	T1b	no
98ff8a6b-0ead-4e55-9fb7-6fe5cc69d0f6	TCGA-B0-4714	TCGA-KIRC	Clear cell adenocarcinoma, NOS		81	-29873	male	white	99	Dead		M1	NX	Stage IV	T3b	no
02b5012e-f7ac-4423-8978-0b2f5e50926e	TCGA-BP-4759	TCGA-KIRC	Clear cell adenocarcinoma, NOS		50	-18569	male	white	2372	Alive		M0	NX	Stage I	T1a	no
46bc69a9-0090-4809-92b8-8cb741d9007d	TCGA-B0-5115	TCGA-KIRC	Clear cell adenocarcinoma, NOS		43	-15935	male	white	1604	Alive		M1	N0	Stage IV	T2	no
39867756-0ef0-4408-a0e1-c85ae7adb8ee	TCGA-BP-4331	TCGA-KIRC	Clear cell adenocarcinoma, NOS		52	-19022	male	white	2454	Dead		M0	N0	Stage I	T1a	yes
2f38a984-c359-4d20-b23d-dca2d82f0270	TCGA-BP-5186	TCGA-KIRC	Clear cell adenocarcinoma, NOS		50	-18348	female	white	693	Alive		M0	N0	Stage I	T1a	no
b602a73b-809c-44c6-a787-d496705e7ae8	TCGA-CZ-5467	TCGA-KIRC	Clear cell adenocarcinoma, NOS		86	-31473	female	white	73	Dead		M0	N0	Stage III	T3a	no
d5213422-9447-4f62-b486-3303e3f991fa	TCGA-CZ-4857	TCGA-KIRC	Clear cell adenocarcinoma, NOS		56	-20718	male	white	1432	Dead		M1	N0	Stage IV	T3a	no
d62d39f9-c896-4758-a785-e236f0154f14	TCGA-B8-5162	TCGA-KIRC	Clear cell adenocarcinoma, NOS		62	-23008	male	white	36	Alive		M0	NX	Stage II	T2a	yes
df3b1215-58fd-49c7-8f99-3a854d6cc667	TCGA-B0-4693	TCGA-KIRC	Clear cell adenocarcinoma, NOS		72	-26659	female	white	77	Dead		M0	N0	Stage III	T3a	no
ec6aa756-c875-49f5-89e4-365b3f18b589	TCGA-BP-4965	TCGA-KIRC	Clear cell adenocarcinoma, NOS		46	-16992	male	white	1871	Alive		M0	NX	Stage I	T1a	yes
1d176c53-6cbb-4a39-9a6f-669b4f1cb575	TCGA-B0-5696	TCGA-KIRC	Clear cell adenocarcinoma, NOS		69	-25552	male	white	2609	Alive		M0	N0	Stage III	T3a	no
0022478c-4dfd-4cbe-a05e-fb20310844e3	TCGA-B0-5088	TCGA-KIRC	Clear cell adenocarcinoma, NOS		53	-19677	male	white	563	Dead		M0	N0	Stage I	T1b	yes
9fd9104b-a26d-44c7-bb45-f1edd76d0aa0	TCGA-CW-5590	TCGA-KIRC	Clear cell adenocarcinoma, NOS		51	-18905	male	white	1075	Dead		M1	NX	Stage IV	T3a	no
c04c5ac6-5b44-4e47-bf52-e4d92d76eea5	TCGA-A3-3335	TCGA-KIRC	Clear cell adenocarcinoma, NOS		41	-15250	male	white	1886	Alive		M0	N0	Stage II	T2a	no
5338d435-68fb-4f0d-a3e6-c843f703f75f	TCGA-CJ-4885	TCGA-KIRC	Clear cell adenocarcinoma, NOS		64	-23437	male	white	3451	Alive		M1	NX	Stage IV	T3a	no
f11f68ac-5ad2-416b-a0c2-697ac3e9718a	TCGA-CJ-4643	TCGA-KIRC	Clear cell adenocarcinoma, NOS		67	-24477	female	white	1793	Alive		M0	N0	Stage II	T2b	no
11ab53c8-6366-4bc9-b60d-23e6ed2d1cae	TCGA-A3-3372	TCGA-KIRC	Clear cell adenocarcinoma, NOS		64	-23528	male	white	735	Alive		M0	NX	Stage III	T3	no
31a0dd95-8199-4d25-b40d-4b353644af46	TCGA-B0-5691	TCGA-KIRC	Clear cell adenocarcinoma, NOS		66	-24120	female	white	3431	Alive		M0	N0	Stage I	T1a	yes
f3a921d5-7a6d-4a6e-893b-a5e1d3f4750b	TCGA-B0-5110	TCGA-KIRC	Clear cell adenocarcinoma, NOS		71	-25976	female	white	2009	Alive		M0	N0	Stage I	T1a	no
0631dc8c-5950-4419-adf2-ec3b1e259fc8	TCGA-CJ-5686	TCGA-KIRC	Clear cell adenocarcinoma, NOS		59	-21836	female	white	2038	Alive		M0	NX	Stage I	T1b	no
2ed3296a-5b10-40d8-8af4-90dc031657cd	TCGA-AK-3455	TCGA-KIRC	Clear cell adenocarcinoma, NOS		71	-26221	female	white	683	Dead		M0	NX	Stage III	T3b	yes
6ccd4657-ffa3-4e82-929f-9a7366a89578	TCGA-BP-4993	TCGA-KIRC	Clear cell adenocarcinoma, NOS		58	-21407	male	white	177	Alive		M0	NX	Stage I	T1a	yes
26cc2c84-aaec-4cd1-9c45-dd08d372128d	TCGA-B0-4706	TCGA-KIRC	Clear cell adenocarcinoma, NOS		61	-22331	male	white	65	Dead		M0	NX	Stage III	T3a	no
d3b47e53-6f40-4fc8-b5a4-cbe548a770a9	TCGA-6D-AA2E	TCGA-KIRC	Clear cell adenocarcinoma, NOS		68	-25043	female	black or african american	362	Alive		MX	NX	Stage I	T1b	no
eeacbbdc-68c9-4dce-8999-e1dbcb86c14a	TCGA-BP-4355	TCGA-KIRC	Clear cell adenocarcinoma, NOS		59	-21642	female	white	953	Dead		M0	NX	Stage III	T3a	no
6a7a0f51-336a-445d-8a05-8b8811894037	TCGA-B0-4701	TCGA-KIRC	Clear cell adenocarcinoma, NOS		66	-24232	female	white	238	Dead		M1	N0	Stage IV	T3a	no
e9faa588-d45a-450a-81a2-949eb2834bc0	TCGA-CZ-5452	TCGA-KIRC	Clear cell adenocarcinoma, NOS		69	-25486	male	white	1789	Alive		M0	N0	Stage II	T2	no
4e3334e2-918f-4005-bb5a-12a67c7c0380	TCGA-B0-5700	TCGA-KIRC	Clear cell adenocarcinoma, NOS		77	-28184	male	white	1790	Alive		M0	N0	Stage I	T1a	no
e58f2c7b-d1cc-48f3-a0c9-dcd2b27c37f6	TCGA-B8-5552	TCGA-KIRC	Clear cell adenocarcinoma, NOS		41	-15219	female	white	1046	Alive		M0	NX	Stage I	T1b	no
1bc2ad71-fb9d-4012-bfe7-c39e215a51eb	TCGA-B4-5835	TCGA-KIRC	Clear cell adenocarcinoma, NOS		64	-23408	female	white	16	Alive		M0	N0	Stage I	T1	no
9a404208-c3d3-4e6b-b511-1a4ccf595c18	TCGA-BP-4782	TCGA-KIRC	Clear cell adenocarcinoma, NOS		55	-20102	female	white	354	Alive		M0	NX	Stage I	T1a	no
8ed08632-b5b3-4be3-bd71-999456fa2d23	TCGA-A3-3380	TCGA-KIRC	Clear cell adenocarcinoma, NOS		54	-19828	male	not reported	567	Alive		M0	N0	Stage I	T1	no
265f1d03-fa56-4f9a-a1d2-33f123558729	TCGA-BP-5175	TCGA-KIRC	Clear cell adenocarcinoma, NOS		60	-21949	male	white	932	Alive		M0	NX	Stage I	T1a	no
fa543627-9e3c-4af9-bb33-f0cdd9fbc9cc	TCGA-AK-3451	TCGA-KIRC	Clear cell adenocarcinoma, NOS		48	-17859	male	white	2868	Alive		M0	N0	Stage II	T2	no
82f069c4-7928-4b7b-8a42-114db7de0501	TCGA-BP-4994	TCGA-KIRC	Clear cell adenocarcinoma, NOS		54	-19946	male	white	1308	Alive		M0	NX	Stage I	T1a	no
a22d5ba2-5f11-49e9-911a-ec03b785fae5	TCGA-B8-4153	TCGA-KIRC	Clear cell adenocarcinoma, NOS		74	-27031	male	white	762	Alive		M0	NX	Stage III	T3a	no
bf768635-b809-4df4-a4e6-7495e66aa227	TCGA-B0-5709	TCGA-KIRC	Clear cell adenocarcinoma, NOS		62	-22843	female	white	3974	Alive		M0	NX	Stage III	T3a	no
883c37e2-c723-45d7-9e25-082d1bec34e2	TCGA-CZ-5986	TCGA-KIRC	Clear cell adenocarcinoma, NOS		61	-22456	male	white	373	Alive		M0	N0	Stage I	T1	no
f06bdea2-4528-4a14-9cea-280af6b4c702	TCGA-CZ-4858	TCGA-KIRC	Clear cell adenocarcinoma, NOS		39	-14343	male	white	2105	Dead		M0	NX	Stage II	T2	no
07aa333c-8bfb-4bdd-ad86-912c099ca0a9	TCGA-B8-5551	TCGA-KIRC	Clear cell adenocarcinoma, NOS		65	-23976	female	black or african american	16	Alive		M0	N0	Stage I	T1b	no
b764e6a1-da21-4593-b133-25827c5b8d47	TCGA-B0-4817	TCGA-KIRC	Clear cell adenocarcinoma, NOS		81	-29873	male	white	1019	Dead		M0	N0	Stage III	T3c	no
b81243b3-5130-4268-9883-07e547b8d728	TCGA-BP-4325	TCGA-KIRC	Clear cell adenocarcinoma, NOS		64	-23588	female	white	2964	Alive		M0	N0	Stage I	T1b	no
5b66c4ae-3aed-4212-baa1-dac33bab8ebe	TCGA-B0-4698	TCGA-KIRC	Clear cell adenocarcinoma, NOS		75	-27417	male	white	42	Dead		M0	NX	Stage IV	T4	no
7ac1d6c6-9ade-49af-8794-10b5b96b2b05	TCGA-A3-3307	TCGA-KIRC	Clear cell adenocarcinoma, NOS		66	-24315	male	not reported	1436	Alive		M0	N0	Stage III	T3b	yes
50f29fc7-c111-4101-b970-b1e1dd3388cf	TCGA-A3-3320	TCGA-KIRC	Clear cell adenocarcinoma, NOS		52	-19138	female	white	1508	Alive		M0	NX	Stage I	T1b	no
2d0f6d4f-acb9-4b45-a69d-c9a3f68c3732	TCGA-CW-5581	TCGA-KIRC	Clear cell adenocarcinoma, NOS		44	-16195	male	white	2799	Alive		M0	NX	Stage I	T1b	no
aba26e6b-f11c-4ae6-a0d6-85bdd2060e8f	TCGA-DV-5567	TCGA-KIRC	Clear cell adenocarcinoma, NOS		40	-14642	female	black or african american	2004	Alive		M0	NX	Stage I	T1a	yes
06d86d68-0fd5-4c6e-8783-ed732a3291e8	TCGA-CJ-4869	TCGA-KIRC	Clear cell adenocarcinoma, NOS		49	-17923	male	white	2554	Alive		M0	N1	Stage III	T2	no
b15f495d-8598-4404-86b0-519df0f2d504	TCGA-BP-4776	TCGA-KIRC	Clear cell adenocarcinoma, NOS		52	-19143	male	white	411	Alive		M0	NX	Stage I	T1a	no
08a8eec3-c97a-4493-a7de-b2a686b4df67	TCGA-B2-3923	TCGA-KIRC	Clear cell adenocarcinoma, NOS		59	-21793	male	white	992	Alive		M0	NX	Stage II	T2	no
44130745-0b09-4201-829f-cc634f462d3b	TCGA-B0-4816	TCGA-KIRC	Clear cell adenocarcinoma, NOS		49	-18133	male	white	1371	Dead		M0	N0	Stage II	T2	no
6dc3788e-570f-4f39-9951-dcc7ad51e1f2	TCGA-BP-4765	TCGA-KIRC	Clear cell adenocarcinoma, NOS		43	-15814	male	white	2184	Alive		M0	NX	Stage I	T1a	no
d30f460b-8e85-4eb4-83b8-0a5d8bf4d10d	TCGA-BP-5199	TCGA-KIRC	Clear cell adenocarcinoma, NOS		58	-21256	male	white	1355	Alive		M0	N0	Stage II	T2	yes
e04bd954-b207-481d-84fd-6c4f8d070e8a	TCGA-BP-4763	TCGA-KIRC	Clear cell adenocarcinoma, NOS		79	-29150	female	white	1270	Dead		M0	NX	Stage I	T1a	no
01277e9d-a35f-45d9-9e60-2e8cd79630a0	TCGA-DV-A4W0	TCGA-KIRC	Clear cell adenocarcinoma, NOS		55	-20101	male	black or african american	2470	Alive		MX	NX	Stage I	T1b	no
ffed886e-261e-464c-aa27-8204dd0eb9a1	TCGA-BP-4790	TCGA-KIRC	Clear cell adenocarcinoma, NOS		76	-28076	male	white	1111	Dead		M0	NX	Stage I	T1a	no
97fee782-9aa3-41c7-8b7b-53c9c69bdabc	TCGA-AK-3427	TCGA-KIRC	Clear cell adenocarcinoma, NOS		65	-24067	male	white	3583	Alive		M0	N0	Stage I	T1a	no
576ea0ef-3abb-479d-adb7-ba646cee344e	TCGA-B0-5703	TCGA-KIRC	Clear cell adenocarcinoma, NOS		73	-26897	male	white	2246	Alive		M0	N0	Stage I	T1b	no
8942ebfa-946a-41a7-8b4c-ce45a2096c81	TCGA-B0-4813	TCGA-KIRC	Clear cell adenocarcinoma, NOS		68	-25018	male	white	18	Dead		M0	NX	Stage III	T3b	no
0a93c52e-7e96-406b-b40d-b2925ba4ebd1	TCGA-AK-3465	TCGA-KIRC	Clear cell adenocarcinoma, NOS		71	-26232	female	black or african american	369	Alive		M0	NX	Stage I	T1b	no
f1ae0181-74f8-47fd-83be-83a7d01101cc	TCGA-CW-5591	TCGA-KIRC	Clear cell adenocarcinoma, NOS		56	-20712	male	white	2271	Alive		M1	N0	Stage IV	T3a	no
b123e7c1-2472-4427-bfeb-79666f971e66	TCGA-MW-A4EC	TCGA-KIRC	Renal cell carcinoma, NOS		72	-26649	female	black or african american	498	Alive		MX	NX	Stage I	T1a	no
fef57c51-0858-42fb-b9eb-3727d274a4e1	TCGA-DV-A4VZ	TCGA-KIRC	Clear cell adenocarcinoma, NOS		53	-19560	male	black or african american	365	Alive		MX	NX	Stage I	T1a	no
0c139772-e303-45d1-b0c7-438fa1db105e	TCGA-A3-3311	TCGA-KIRC	Clear cell adenocarcinoma, NOS		57	-21183	male	not reported	1191	Dead		M0	NX	Stage I	T1	no
ae55b2d3-62a1-419e-9f9a-5ddfac356db4	TCGA-B0-5117	TCGA-KIRC	Clear cell adenocarcinoma, NOS		40	-14612	male	white	1608	Alive		M0	NX	Stage I	T1b	no
c91a4cc3-aaa9-4bc9-b157-e46551d334c8	TCGA-B0-5713	TCGA-KIRC	Clear cell adenocarcinoma, NOS		75	-27644	female	white	2782	Alive		M0	N0	Stage III	T3b	no
c814c26c-ee8e-4fd8-a3d3-441b302ead3b	TCGA-B0-5699	TCGA-KIRC	Clear cell adenocarcinoma, NOS		53	-19647	male	white	3841	Alive		M0	N0	Stage I	T1	no
ab5266f6-8015-4347-b0bd-131ab1fbad51	TCGA-B4-5844	TCGA-KIRC	Clear cell adenocarcinoma, NOS		61	-22409	female	white	7	Alive		M0	N0	Stage II	T2	no
9245a557-01ea-4446-b9e9-313f6ab18834	TCGA-BP-4995	TCGA-KIRC	Clear cell adenocarcinoma, NOS		68	-24850	male	white	1371	Alive		M0	N0	Stage I	T1b	yes
e002c248-0db9-4f94-8590-88dfd6c0c642	TCGA-CJ-4876	TCGA-KIRC	Clear cell adenocarcinoma, NOS		57	-20993	male	white	1955	Alive		M0	N0	Stage II	T2b	no
03905b58-4b13-410c-8e92-115ab2a42e80	TCGA-B0-4824	TCGA-KIRC	Clear cell adenocarcinoma, NOS		49	-18132	female	white	1657	Dead		M0	N0	Stage I	T1a	no
d97ac1d1-fc06-4e9b-b3ad-415582ff66f1	TCGA-BP-4975	TCGA-KIRC	Clear cell adenocarcinoma, NOS		40	-14710	male	white	1433	Alive		M0	NX	Stage I	T1b	no
f2806652-1d7b-4c46-bb4e-ac7a2c96c68d	TCGA-CZ-5988	TCGA-KIRC	Clear cell adenocarcinoma, NOS		38	-14131	male	white	693	Alive		M0	N0	Stage I	T1b	no
bbbce1ba-c739-43ba-b9cf-a4f746491ae3	TCGA-B2-4102	TCGA-KIRC	Clear cell adenocarcinoma, NOS		61	-22492	male	white	952	Alive		M0	NX	Stage I	T1b	no
8aaa4e25-5c12-4ace-96dc-91aaa0c4457c	TCGA-B0-5094	TCGA-KIRC	Clear cell adenocarcinoma, NOS		62	-22965	male	white	333	Dead		M1	N0	Stage IV	T3b	no
4c325ee1-9b8e-45d4-a0a7-e47ec1eac402	TCGA-CJ-5682	TCGA-KIRC	Clear cell adenocarcinoma, NOS		60	-22244	male	white	3736	Alive		M1	NX	Stage IV	T3a	no
08c1bb22-81f5-4a6d-98ce-f9c31d896eab	TCGA-AK-3461	TCGA-KIRC	Clear cell adenocarcinoma, NOS		72	-26464	male	white	2217	Alive		M0	NX	Stage I	T1a	no
2d7e2ae4-09ba-40af-82ce-66ac7dbd4831	TCGA-BP-5169	TCGA-KIRC	Clear cell adenocarcinoma, NOS		70	-25615	male	white	193	Alive		M0	N0	Stage I	T1b	no
4c44f4a4-1529-4897-9f69-c8e6c705f905	TCGA-A3-3385	TCGA-KIRC	Clear cell adenocarcinoma, NOS		46	-17114	female	white	1993	Alive		M0	N0	Stage I	T1a	no
21eea125-1298-42d3-a50c-57d596e0420d	TCGA-A3-3329	TCGA-KIRC	Clear cell adenocarcinoma, NOS		75	-27650	male	white	1624	Alive		M0	N0	Stage I	T1b	yes
291f45ab-1b77-456a-9783-06106fbe3053	TCGA-CZ-4866	TCGA-KIRC	Clear cell adenocarcinoma, NOS		79	-28878	female	white	3267	Alive		M0	NX	Stage I	T1	no
dd35edfd-ee6c-461f-b2a6-2dff8324117c	TCGA-BP-4797	TCGA-KIRC	Clear cell adenocarcinoma, NOS		34	-12508	male	white	1107	Alive		M0	N0	Stage III	T3b	no
453085d8-2998-4629-9b2d-641e57d1a497	TCGA-BP-4173	TCGA-KIRC	Clear cell adenocarcinoma, NOS		47	-17449	male	white	1893	Alive		M0	N0	Stage II	T2	no
eee108d6-bb11-4369-b776-0f524afef6f3	TCGA-CJ-5672	TCGA-KIRC	Clear cell adenocarcinoma, NOS		84	-30900	male	white	1972	Dead		M0	NX	Stage I	T1a	no
69fb3eff-a32c-48e1-aab8-645ef31d163a	TCGA-A3-3367	TCGA-KIRC	Clear cell adenocarcinoma, NOS		72	-26489	male	white	2270	Alive		M0	N0	Stage I	T1b	no
fae200ed-78e7-4d2d-82b5-aee63fc54d25	TCGA-BP-4982	TCGA-KIRC	Clear cell adenocarcinoma, NOS		42	-15451	male	white	1014	Alive		M0	NX	Stage I	T1b	no
e9f855b3-291b-449d-9758-caa0f99fa76d	TCGA-B0-5084	TCGA-KIRC	Clear cell adenocarcinoma, NOS		33	-12219	male	white	222	Dead		M1	N1	Stage IV	T3a	no
58ef1a13-a549-4043-b66c-5327bfcbd2e6	TCGA-CW-5589	TCGA-KIRC	Clear cell adenocarcinoma, NOS		52	-19312	male	white	2378	Alive		M0	NX	Stage I	T1a	no
83444c79-6aa5-4081-9143-2055a360e211	TCGA-CJ-4892	TCGA-KIRC	Clear cell adenocarcinoma, NOS		65	-23764	female	white	1521	Alive		M0	N0	Stage I	T1b	no
949736aa-62d3-46e0-8507-ed2a84be0073	TCGA-B0-4691	TCGA-KIRC	Clear cell adenocarcinoma, NOS		55	-20176	male	white	139	Dead		M1	N0	Stage IV	T2	no
a2663a86-a006-4867-9e88-2b523df48303	TCGA-B8-A54K	TCGA-KIRC	Renal cell carcinoma, NOS		61	-22627	male	black or african american	469	Alive		MX	NX	Stage I	T1a	yes
c6454371-1f84-4e8e-8c3a-2eac8380819e	TCGA-DV-5573	TCGA-KIRC	Clear cell adenocarcinoma, NOS		41	-15264	male	white	1130	Alive		M0	NX	Stage I	T1a	yes
f6d28a1d-6691-4ac1-8afb-ab0e7dcef867	TCGA-DV-5565	TCGA-KIRC	Clear cell adenocarcinoma, NOS		59	-21642	male	white	1329	Alive		M0	NX	Stage I	T1a	yes
b9fc9eff-1228-482d-87a2-ebbb5c92733a	TCGA-BP-5191	TCGA-KIRC	Clear cell adenocarcinoma, NOS		79	-29207	male	white	967	Alive		M0	N0	Stage III	T3a	yes
a5d34ea3-9362-4233-8d9e-1892839179b2	TCGA-BP-4798	TCGA-KIRC	Clear cell adenocarcinoma, NOS		74	-27335	male	white	334	Dead		M1	N0	'--	T3b	no
59278f79-4f42-4d1c-9007-3958486042fc	TCGA-B8-5550	TCGA-KIRC	Clear cell adenocarcinoma, NOS		71	-25937	male	white	1476	Alive		M0	N0	Stage III	T3a	no
eda2b871-8a18-4854-92d8-d8d66fb127d8	TCGA-B8-4620	TCGA-KIRC	Clear cell adenocarcinoma, NOS		70	-25786	female	white	777	Alive		M0	N0	Stage III	T3a	no
64aa0dd1-a80e-401e-96df-60d121d2cbec	TCGA-BP-5183	TCGA-KIRC	Clear cell adenocarcinoma, NOS		57	-20881	male	white	1291	Alive		M0	NX	Stage III	T3a	no
c4bbbcd2-aa18-4b1f-99d4-93279e31d7e7	TCGA-CJ-4887	TCGA-KIRC	Clear cell adenocarcinoma, NOS		48	-17611	male	white	932	Dead		M1	NX	Stage IV	T3a	no
b6abbdcc-f826-499d-b6f1-f6e2c83f9d8b	TCGA-B0-5116	TCGA-KIRC	Clear cell adenocarcinoma, NOS		52	-19352	male	white	1274	Alive		M0	N0	Stage III	T3b	no
5db69ebe-38db-4ef3-b825-674b4a6ddaee	TCGA-CJ-5680	TCGA-KIRC	Clear cell adenocarcinoma, NOS		65	-23778	female	white	768	Dead		M1	NX	Stage IV	T3a	no
382291d3-6f93-4150-ae13-3d5951a39333	TCGA-BP-4803	TCGA-KIRC	Clear cell adenocarcinoma, NOS		79	-28934	male	white	204	Alive		M0	NX	Stage III	T3a	no
f217a4f9-d8d8-440e-b73a-5f0448b58c4f	TCGA-BP-5187	TCGA-KIRC	Clear cell adenocarcinoma, NOS		54	-19999	male	white	406	Alive		M0	NX	Stage I	T1a	no
38469030-8539-4c76-b53b-57073569501c	TCGA-BP-4795	TCGA-KIRC	Clear cell adenocarcinoma, NOS		74	-27162	female	white	620	Alive		M0	N0	Stage I	T1a	yes
efb088d9-fa88-4caf-a837-20d76efc83f6	TCGA-B0-4838	TCGA-KIRC	Clear cell adenocarcinoma, NOS		69	-25268	female	white	834	Dead		M0	N0	Stage I	T1b	no
e9847c37-0d93-47bf-b669-c7f7a1abfa88	TCGA-BP-4332	TCGA-KIRC	Clear cell adenocarcinoma, NOS		36	-13404	male	white	1133	Alive		M0	N0	Stage III	T3a	no
33cf0893-0411-4758-aa90-602bfedf0850	TCGA-BP-4807	TCGA-KIRC	Clear cell adenocarcinoma, NOS		42	-15360	male	white	211	Alive		M0	NX	Stage I	T1a	yes
e719b7f3-27c4-4017-9d34-a660776c2cd7	TCGA-BP-4799	TCGA-KIRC	Clear cell adenocarcinoma, NOS		70	-25842	male	white	1133	Dead		M0	N0	Stage III	T3b	yes
936c217f-f10b-43cf-bb6d-0a74ebec9b13	TCGA-DV-5576	TCGA-KIRC	Clear cell adenocarcinoma, NOS		55	-20310	female	black or african american	727	Dead		M0	NX	Stage I	T1a	yes
e5eca191-f585-490d-81e3-9cced1047093	TCGA-BP-4334	TCGA-KIRC	Clear cell adenocarcinoma, NOS		56	-20609	male	white	645	Dead		M0	N0	Stage III	T3a	no
844d8b94-59b0-4787-97eb-474e3aa3e022	TCGA-BP-4160	TCGA-KIRC	Clear cell adenocarcinoma, NOS		67	-24720	male	white	2881	Alive		M0	N0	Stage III	T3a	yes
9fb55e0b-43d8-40a3-8ef2-d198e6290551	TCGA-A3-3306	TCGA-KIRC	Clear cell adenocarcinoma, NOS		67	-24569	male	white	1120	Alive		M0	N0	Stage I	T1b	no
7b184674-c88e-4479-be18-b403af5cc2c5	TCGA-BP-4766	TCGA-KIRC	Clear cell adenocarcinoma, NOS		43	-15799	female	white	1462	Alive		M0	NX	Stage I	T1a	no
ea456a1f-6e2c-4b34-ad24-ccd614bd57c9	TCGA-B8-A54G	TCGA-KIRC	Renal cell carcinoma, NOS		50	-18612	male	black or african american	53	Alive		MX	NX	Stage I	T1a	no
ea26d89f-2843-489b-8627-3d5ed0cabc2a	TCGA-CZ-5984	TCGA-KIRC	Clear cell adenocarcinoma, NOS		51	-18775	male	white	2067	Alive		M0	N0	Stage I	T1b	no
db058eb4-9c5e-4226-92d1-de24aea83630	TCGA-B0-5693	TCGA-KIRC	Clear cell adenocarcinoma, NOS		47	-17177	female	white	4074	Alive		M0	NX	Stage I	T1b	yes
c7e9ba09-0826-466c-8555-6595de31ed31	TCGA-A3-3362	TCGA-KIRC	Clear cell adenocarcinoma, NOS		60	-21988	female	white	1559	Alive		M0	N0	Stage I	T1a	no
ef2d7ef5-cdfc-48c9-b3fe-6eaf3be1106d	TCGA-DV-A4VX	TCGA-KIRC	Clear cell adenocarcinoma, NOS		59	-21670	male	black or african american	1626	Dead		MX	N0	Stage IV	T3b	no
f2b93fbd-5848-46e2-978e-ba84e810e0dc	TCGA-CJ-6031	TCGA-KIRC	Clear cell adenocarcinoma, NOS		54	-19905	male	white	1906	Alive		M0	NX	Stage I	T1b	no
73512f9d-c6e4-446f-8e31-666c6af44da5	TCGA-B0-5121	TCGA-KIRC	Clear cell adenocarcinoma, NOS		56	-20635	male	white	1485	Alive		M0	N0	Stage I	T1b	no
028d32fc-1b9f-49c6-9cb2-2d69671943cd	TCGA-BP-5174	TCGA-KIRC	Clear cell adenocarcinoma, NOS		45	-16693	female	white	2257	Alive		M0	NX	Stage I	T1a	no
9f4cd3b9-50ef-4f85-84b8-acb0b77887d1	TCGA-CJ-5684	TCGA-KIRC	Clear cell adenocarcinoma, NOS		61	-22561	male	white	2231	Alive		M0	NX	Stage III	T3a	no
9c377f9b-79dd-4412-80ac-cea9a3529888	TCGA-B0-5692	TCGA-KIRC	Clear cell adenocarcinoma, NOS		66	-24140	female	white	3944	Alive		M0	N0	Stage III	T3b	no
59f49821-412c-4945-b9e2-be0dcc8bf8bf	TCGA-B4-5836	TCGA-KIRC	Clear cell adenocarcinoma, NOS		61	-22341	female	white	141	Alive		M0	N0	Stage I	T1b	no
afd60992-f279-46ee-8fb9-53f6be850f6c	TCGA-B4-5834	TCGA-KIRC	Clear cell adenocarcinoma, NOS		59	-21713	male	white	38	Alive		M0	N0	Stage I	T1	no
19cd6d5b-0de3-4afd-9ecf-6f80c9977dc0	TCGA-BP-4967	TCGA-KIRC	Clear cell adenocarcinoma, NOS		76	-27857	male	white	205	Alive		M0	N0	Stage III	T3a	no
70820391-13b4-438f-ba4a-c0804d4c2d76	TCGA-B4-5838	TCGA-KIRC	Clear cell adenocarcinoma, NOS		52	-19242	male	white	166	Alive		M0	N1	'--	T3	no
818022ea-123e-438d-9671-542f479028f2	TCGA-CJ-4875	TCGA-KIRC	Clear cell adenocarcinoma, NOS		67	-24510	male	white	3554	Dead		M1	NX	Stage IV	T3a	no
30208a4c-ecb0-4b3c-a349-87e1c1f43e85	TCGA-BP-5170	TCGA-KIRC	Clear cell adenocarcinoma, NOS		55	-20229	male	white	2412	Alive		M0	NX	Stage I	T1a	no
fdfaf862-46a4-4792-8487-810c6d1f9093	TCGA-BP-4330	TCGA-KIRC	Clear cell adenocarcinoma, NOS		60	-22239	female	black or african american	1888	Alive		M0	N0	Stage III	T3a	no
07f596f7-8227-47d3-8e95-2e0b86f44f2b	TCGA-CJ-4908	TCGA-KIRC	Clear cell adenocarcinoma, NOS		38	-14226	male	white	1531	Alive		M0	NX	Stage I	T1a	no
62cf9546-b932-4a5e-bc9b-4103506d296d	TCGA-B0-5705	TCGA-KIRC	Clear cell adenocarcinoma, NOS		65	-23746	female	white	4537	Alive		M0	N0	Stage I	T1	no
551e8a06-382f-4cc3-b6b4-6ad61181f1f7	TCGA-B4-5378	TCGA-KIRC	Clear cell adenocarcinoma, NOS		62	-22980	male	white	175	Alive		M0	N0	Stage I	T1	no
0b970feb-914f-4159-912f-6efec02b617f	TCGA-A3-3374	TCGA-KIRC	Clear cell adenocarcinoma, NOS		51	-18890	female	black or african american	1314	Alive		M0	N0	Stage I	T1b	no
514af471-31d2-43fa-88dc-8639a5e97181	TCGA-B0-5712	TCGA-KIRC	Clear cell adenocarcinoma, NOS		68	-24988	female	black or african american	2722	Alive		M1	N0	Stage IV	T2	no
0bbfeec1-fbae-4c92-ae90-60ba39303bd8	TCGA-A3-3349	TCGA-KIRC	Clear cell adenocarcinoma, NOS		34	-12431	female	white	1385	Alive		M0	N0	Stage I	T1b	no
c3cc716b-1b9c-4e73-9a40-f1f891a17c2d	TCGA-BP-4770	TCGA-KIRC	Clear cell adenocarcinoma, NOS		73	-26824	female	white	329	Dead		M0	N0	Stage IV	T4	no
7b4e529f-5ed9-4a81-94e6-7a62d604d46d	TCGA-CW-5588	TCGA-KIRC	Clear cell adenocarcinoma, NOS		78	-28714	female	white	2017	Alive		M0	NX	Stage I	T1a	no
b5f51cf6-1013-4d4b-aff1-4b7e8f6afd9c	TCGA-BP-5006	TCGA-KIRC	Clear cell adenocarcinoma, NOS		61	-22324	male	white	840	Alive		M0	N0	Stage I	T1a	yes
3c1b6de7-c45f-4d86-be4b-a72ca7ca7cf9	TCGA-BP-4165	TCGA-KIRC	Clear cell adenocarcinoma, NOS		64	-23685	female	white	3037	Alive		M0	N0	Stage I	T1b	no
6ab00314-5228-43ba-9880-9d5177b64c61	TCGA-CJ-6030	TCGA-KIRC	Clear cell adenocarcinoma, NOS		65	-24096	male	white	2299	Dead		M0	N0	Stage I	T1a	yes
3f0a2571-c088-4735-8152-61f6fd60ac63	TCGA-G6-A5PC	TCGA-KIRC	Clear cell adenocarcinoma, NOS		54	-20029	female	black or african american	242	Dead		M1	N0	Stage IV	T1b	no
c5bf474c-6919-47b4-ba59-34ab20c087d5	TCGA-B0-5120	TCGA-KIRC	Clear cell adenocarcinoma, NOS		72	-26559	female	white	1169	Alive		M0	N0	Stage I	T1a	no
beac52b4-ab6b-4f20-aeff-8c15990aa710	TCGA-B9-7268	TCGA-KIRP	Papillary adenocarcinoma, NOS		59	-21705	male	white		Alive		M0	N0	Stage II	T2	no
75f5983b-553b-4a96-8625-867885e83db4	TCGA-B1-A655	TCGA-KIRP	Papillary adenocarcinoma, NOS		77	-28433	female	white		Alive		M0	N0	Stage I	T1a	no
2d813726-b8a6-4719-9323-a7496547e156	TCGA-BQ-7045	TCGA-KIRP	Papillary adenocarcinoma, NOS		78	-28709	male	black or african american		Dead		M0	N0	Stage I	T1b	no
5195c9ac-b649-49f8-8750-f9a4787e8e52	TCGA-2Z-A9J3	TCGA-KIRP	Papillary adenocarcinoma, NOS		67	-24626	male	white		Dead		MX	NX	Stage II	T2	no
0db35585-c319-4feb-b157-41fa14f9aa11	TCGA-UZ-A9PP	TCGA-KIRP	Papillary adenocarcinoma, NOS		60	-21915	male	white		Alive		MX	NX	Stage I	T1a	no
6014f16b-5f3d-43ec-b8a7-7cf99583101a	TCGA-UZ-A9PS	TCGA-KIRP	Papillary adenocarcinoma, NOS		62	-22646	female	black or african american		Alive		MX	NX	Stage II	T2	no
646241fe-e202-4e72-ae61-84f577488968	TCGA-DZ-6131	TCGA-KIRP	Papillary adenocarcinoma, NOS		31	-11487	male	white		Alive		MX	N0	Stage III	T3a	no
5570758c-1f07-4ff9-a570-b7ae39d15a89	TCGA-2Z-A9JJ	TCGA-KIRP	Papillary adenocarcinoma, NOS		69	-25240	female	white		Alive		M0	NX	Stage I	T1a	yes
a5b3de4c-f3fa-414c-b809-59c3c1438aa7	TCGA-Y8-A8RY	TCGA-KIRP	Papillary adenocarcinoma, NOS		63	-23192	male	white		Alive		MX	NX	Stage I	T1b	no
851a1157-e460-4794-8534-2eb6f0ae7468	TCGA-2Z-A9J1	TCGA-KIRP	Papillary adenocarcinoma, NOS		71	-26244	male	white		Alive		MX	N0	Stage I	T1a	no
2b7c7e88-a204-44a4-ab28-624b586dc238	TCGA-A4-A5Y0	TCGA-KIRP	Papillary adenocarcinoma, NOS		61	-22341	female	white		Alive		MX	NX	Stage I	T1b	no
725802a7-d2cb-4c4a-b20e-980ca1056ada	TCGA-IA-A83S	TCGA-KIRP	Papillary adenocarcinoma, NOS		81	-29677	male	white		Dead		MX	NX	'--	TX	no
f0f7e57f-1e9d-4f24-a685-a0811aacbbed	TCGA-MH-A55Z	TCGA-KIRP	Papillary adenocarcinoma, NOS		65	-24017	male	black or african american		Alive		MX	NX	Stage I	T1b	no
94394c85-6a69-4553-b1ee-c2364d5b4dd1	TCGA-F9-A8NY	TCGA-KIRP	Papillary adenocarcinoma, NOS		38	-14101	female	asian		Alive		M1	N1	Stage IV	T4	no
9bb2a95c-42f2-4847-8b65-eafa2d833859	TCGA-A4-A7UZ	TCGA-KIRP	Papillary adenocarcinoma, NOS		71	-26264	male	white		Alive		MX	N1	Stage III	T3a	no
3b76c73f-f530-4a3a-91c4-31834747321e	TCGA-BQ-5892	TCGA-KIRP	Papillary adenocarcinoma, NOS		51	-18785	male	white		Alive		M0	N0	Stage I	T1b	yes
f1ec5a7b-0973-4c38-9908-862196df9541	TCGA-B1-A47N	TCGA-KIRP	Papillary adenocarcinoma, NOS		62	-22800	male	white		Alive		MX	NX	Stage I	T1a	no
366f39be-05ab-402b-9525-725e095de570	TCGA-F9-A7Q0	TCGA-KIRP	Papillary adenocarcinoma, NOS		37	-13523	female	asian		Alive		M0	NX	Stage I	T1b	no
e6e6a773-b155-45a9-989f-75c12ce1702a	TCGA-MH-A561	TCGA-KIRP	Papillary adenocarcinoma, NOS		66	-24271	male	white		Alive		MX	NX	Stage I	T1a	no
f085f014-2690-4ff0-910a-89176c78cfc9	TCGA-UZ-A9PX	TCGA-KIRP	Papillary adenocarcinoma, NOS		73	-26663	male	white		Alive		MX	N0	Stage I	T1	no
f94fc471-74f8-4774-9f28-95533293fc1d	TCGA-5P-A9K9	TCGA-KIRP	Papillary adenocarcinoma, NOS		59	-21600	female	white		Dead		MX	N2	'--	T3a	no
1ef4526a-8089-46ba-aa7f-4300ab6bbbe9	TCGA-PJ-A5Z8	TCGA-KIRP	Papillary adenocarcinoma, NOS		60	-21968	female	white		Alive		M0	NX	Stage I	T1a	yes
781c4776-7f82-4bc5-a490-291ebcebbca4	TCGA-BQ-7062	TCGA-KIRP	Papillary adenocarcinoma, NOS		64	-23559	male	black or african american		Alive		M0	NX	Stage I	T1a	no
d8e6c4a2-7d2b-430c-8515-c2148c9bcda4	TCGA-A4-A772	TCGA-KIRP	Papillary adenocarcinoma, NOS		39	-14278	male	white		Alive		MX	NX	Stage I	T1b	no
55b8d871-dbff-4c4a-8f73-82565588c23f	TCGA-DW-5560	TCGA-KIRP	Papillary adenocarcinoma, NOS		38	-13964	female	white		Alive		M0	NX	Stage I	T1b	no
552e78bb-dc9e-4c73-82bd-93a4bbea3a3a	TCGA-BQ-7055	TCGA-KIRP	Papillary adenocarcinoma, NOS		73	-26749	male	white		Alive		M0	NX	Stage I	T1a	yes
17846514-9a0a-40cd-8841-227e32a0c7db	TCGA-2Z-A9JM	TCGA-KIRP	Papillary adenocarcinoma, NOS		28	-10323	male	white		Alive		MX	NX	Stage I	T1a	no
f0c2cc3e-afdc-41b0-a892-3c0c00da5bc7	TCGA-SX-A7SP	TCGA-KIRP	Papillary adenocarcinoma, NOS		66	-24382	female	white		Dead		M0	N0	Stage I	T1b	no
d8b88441-16c7-4201-9c01-3e7237d18eee	TCGA-2Z-A9JK	TCGA-KIRP	Papillary adenocarcinoma, NOS		50	-18540	male	white		Alive		MX	NX	Stage III	T3a	no
7c1f5540-ba4f-498d-ac15-b395197ec5f3	TCGA-A4-7286	TCGA-KIRP	Papillary adenocarcinoma, NOS		42	-15631	male	white		Alive		'--	NX	'--	T3a	no
0b83c47f-246c-4af1-b4c0-2b880edbf2d4	TCGA-UZ-A9Q1	TCGA-KIRP	Papillary adenocarcinoma, NOS		88	-32142	female	white		Alive		MX	NX	Stage I	T1b	no
a4225cb2-7b4b-4122-b6b9-629c26e3ea56	TCGA-B9-A69E	TCGA-KIRP	Papillary adenocarcinoma, NOS		71	-26198	male	white		Alive		'--	NX	Stage III	T3a	no
52495119-a052-4749-bed4-d4c81a6c3fb2	TCGA-BQ-5888	TCGA-KIRP	Papillary adenocarcinoma, NOS		74	-27346	female	white		Alive		M0	N0	Stage I	T1a	yes
886ce4a0-a78d-4976-9667-041385c9b6d5	TCGA-IZ-A6M8	TCGA-KIRP	Papillary adenocarcinoma, NOS		69	-25545	male	black or african american		Alive		MX	NX	Stage I	T1a	yes
44e3fa7e-9a5f-438b-9c87-daa559e28d8d	TCGA-A4-7828	TCGA-KIRP	Papillary adenocarcinoma, NOS		74	-27122	female	black or african american		Alive		M0	NX	Stage I	T1a	no
072507cf-1249-4b28-86d4-3ab97822a74c	TCGA-B1-A47M	TCGA-KIRP	Papillary adenocarcinoma, NOS		79	-29068	male	black or african american		Alive		MX	NX	Stage III	T3a	yes
a7c1d88a-d3a2-4232-a0df-3bd48fc27cc0	TCGA-SX-A71R	TCGA-KIRP	Papillary adenocarcinoma, NOS		51	-18742	male	white		Alive		M0	N0	Stage I	T1a	no
c1ea9a13-7f40-438b-a437-566d3d23f8bc	TCGA-G7-A8LB	TCGA-KIRP	Papillary adenocarcinoma, NOS		70	-25782	male	white		Alive		MX	NX	Stage IV	T2a	no
adc5e117-f01a-4e4b-bcb8-3d1a726b01a1	TCGA-DZ-6133	TCGA-KIRP	Papillary adenocarcinoma, NOS		66	-24311	female	white		Dead		MX	NX	Stage I	T1a	no
2e930925-9eaf-4469-9328-35241f60eddd	TCGA-SX-A7SL	TCGA-KIRP	Papillary adenocarcinoma, NOS		74	-27063	male	not reported		Alive		M0	NX	Stage I	T1a	no
7f715b2e-fe7c-4a6e-95d1-fcab93b58f21	TCGA-G7-6789	TCGA-KIRP	Papillary adenocarcinoma, NOS		53	-19593	female	white		Dead		MX	N2	Stage IV	T3a	no
ad7ba244-67fa-4155-8f13-424bdcbb12e5	TCGA-5P-A9JZ	TCGA-KIRP	Papillary adenocarcinoma, NOS		51	-18885	female	white		Alive		'--	NX	'--	T1b	no
db882417-af3c-4a86-9004-f7e943798409	TCGA-G7-A8LD	TCGA-KIRP	Papillary adenocarcinoma, NOS		71	-25977	male	white		Dead		MX	N1	Stage III	T3a	no
5ee039ec-3414-4fb8-8299-0c8c5198a1eb	TCGA-2Z-A9JO	TCGA-KIRP	Papillary adenocarcinoma, NOS		56	-20466	female	black or african american		Alive		MX	N0	Stage I	T1b	no
7dcb37f9-c059-4ed3-a616-963ad4ada6d7	TCGA-DZ-6135	TCGA-KIRP	Papillary adenocarcinoma, NOS		45	-16468	male	not reported		Alive		MX	NX	Stage I	T1a	no
4af65061-a15f-48d5-b4c0-30003386bf2e	TCGA-P4-A5EA	TCGA-KIRP	Papillary adenocarcinoma, NOS		54	-19748	female	white		Dead		MX	N1	Stage III	T3a	no
104604c8-2cb5-4538-b964-dbff3b6bc19f	TCGA-P4-A5ED	TCGA-KIRP	Papillary adenocarcinoma, NOS		51	-18698	male	white		Alive		MX	NX	Stage I	T1a	no
421e845c-f4e8-4f46-bff6-9aaa9d208e81	TCGA-BQ-7061	TCGA-KIRP	Papillary adenocarcinoma, NOS		83	-30662	female	white		Alive		M0	NX	Stage I	T1b	no
92dec9c3-27c1-48c4-8184-5d8d12678992	TCGA-UZ-A9PK	TCGA-KIRP	Papillary adenocarcinoma, NOS		71	-25933	male	white		Alive		MX	NX	Stage I	T1	no
50f914de-0410-4fe1-8e97-2fbd8be2efc0	TCGA-BQ-5883	TCGA-KIRP	Papillary adenocarcinoma, NOS		79	-28877	female	black or african american		Alive		M0	NX	Stage I	T1a	no
b02a2698-d4d3-4977-a251-989694d60f73	TCGA-Y8-A8S0	TCGA-KIRP	Papillary adenocarcinoma, NOS		58	-21383	male	white		Alive		MX	NX	Stage I	T1a	no
ed560804-50b9-488e-bfa9-33f20cb83106	TCGA-BQ-5890	TCGA-KIRP	Papillary adenocarcinoma, NOS		69	-25272	male	white		Alive		M0	N0	Stage III	T3a	no
f07a7717-f6eb-40b7-82ea-0aa9d17ec337	TCGA-AL-3471	TCGA-KIRP	Papillary adenocarcinoma, NOS		74	-27249	male	white		Dead		M0	NX	Stage I	T1b	no
12560466-52ca-4114-8c9b-4853599628f1	TCGA-GL-A9DC	TCGA-KIRP	Papillary adenocarcinoma, NOS		66	-24348	female	white		Alive		MX	N0	Stage I	T1b	no
3cad2139-0bc5-4c8f-994a-018be7e2e6ea	TCGA-BQ-7058	TCGA-KIRP	Papillary adenocarcinoma, NOS		81	-29856	male	white		Dead		M0	'--	Stage III	T3	yes
cefaf325-24d3-4b69-bddb-1ceb66f9a693	TCGA-5P-A9K8	TCGA-KIRP	Papillary adenocarcinoma, NOS		51	-18880	female	white		Alive		MX	NX	'--	T3a	no
60df8616-8189-4d5c-8ebc-a05488cd9083	TCGA-DW-7963	TCGA-KIRP	Papillary adenocarcinoma, NOS		43	-15967	male	black or african american		Alive		MX	N0	Stage I	T1b	no
dc39df39-9945-4cb6-a852-d3b42177ac80	TCGA-IA-A83T	TCGA-KIRP	Papillary adenocarcinoma, NOS		80	-29430	male	white		Dead		MX	NX	'--	TX	no
5dfd6430-e602-415c-905a-a894076940e6	TCGA-DW-7839	TCGA-KIRP	Papillary adenocarcinoma, NOS		58	-21347	female	white		Alive		MX	NX	Stage I	T1b	yes
36e36797-1059-4198-ac91-45b3fa50f683	TCGA-BQ-5881	TCGA-KIRP	Papillary adenocarcinoma, NOS		69	-25481	male	white		Alive		M0	NX	Stage I	T1a	no
6c15b31b-6942-43a9-b698-701a61430e30	TCGA-MH-A856	TCGA-KIRP	Papillary adenocarcinoma, NOS		54	-20006	male	white		Alive		M0	NX	Stage I	T1a	no
08a50ae7-179c-4241-8aed-79db6c218c90	TCGA-BQ-7046	TCGA-KIRP	Papillary adenocarcinoma, NOS		61	-22337	male	white		Alive		M0	NX	Stage I	T1a	yes
9626e62f-f984-463a-8ef3-677489191864	TCGA-SX-A7SS	TCGA-KIRP	Papillary adenocarcinoma, NOS		67	-24660	male	white		Alive		M0	N0	Stage I	T1	no
8d28f586-3de5-4033-a9fd-4f67be406fb4	TCGA-HE-A5NJ	TCGA-KIRP	Papillary adenocarcinoma, NOS		58	-21485	male	not reported		Alive		M0	NX	'--	T1b	no
e53893e7-cfaf-49bb-917f-6d549652b319	TCGA-A4-7288	TCGA-KIRP	Papillary adenocarcinoma, NOS		71	-26268	female	white		Alive		MX	NX	'--	T1a	yes
21415ae7-dad6-40c4-be9d-3f881b558fbd	TCGA-B1-A654	TCGA-KIRP	Papillary adenocarcinoma, NOS		43	-15721	female	black or african american		Alive		M0	NX	Stage I	T1a	no
10d3a64b-22d0-4846-8972-d78173deca2c	TCGA-DW-7837	TCGA-KIRP	Papillary adenocarcinoma, NOS		43	-15891	male	black or african american		Alive		MX	NX	Stage I	T1b	yes
d8b73891-05e0-4ab5-ab2e-0acf8d03595c	TCGA-A4-7734	TCGA-KIRP	Papillary adenocarcinoma, NOS		53	-19612	female	white		Alive		MX	NX	Stage I	T1a	yes
7bde24e1-8dc8-4359-827e-ffaef72898ef	TCGA-SX-A7SN	TCGA-KIRP	Papillary adenocarcinoma, NOS		52	-19116	male	white		Alive		M0	NX	Stage I	T1b	no
81bc5a6f-3584-486d-8a8f-d976dcb666ff	TCGA-4A-A93W	TCGA-KIRP	Papillary adenocarcinoma, NOS		66	-24117	female	white		Alive		M0	N0	Stage I	T1a	no
91a605b2-929a-44ce-8522-2ff793ddf82f	TCGA-BQ-5882	TCGA-KIRP	Papillary adenocarcinoma, NOS		54	-20042	male	not reported		Dead		M0	N0	Stage III	T3b	no
e08c161c-a9ac-4001-b567-2c15bef66fd5	TCGA-2Z-A9JP	TCGA-KIRP	Papillary adenocarcinoma, NOS		63	-23207	male	white		Alive		MX	NX	Stage I	T1a	no
075d17f2-dd1a-4c12-9e6c-ded1b052d107	TCGA-P4-AAVO	TCGA-KIRP	Papillary adenocarcinoma, NOS		69	-25354	male	white		Alive		MX	NX	Stage I	T1b	no
9ab5714c-19bc-4022-b1ce-ef18ee2a9cb2	TCGA-BQ-5880	TCGA-KIRP	Papillary adenocarcinoma, NOS		79	-29053	male	white		Dead		M0	N1	Stage III	T3a	no
18545977-f8a7-42a8-a15c-7a1fe72bd77f	TCGA-BQ-5876	TCGA-KIRP	Papillary adenocarcinoma, NOS		75	-27409	male	white		Alive		M0	NX	Stage I	T1a	no
2666ab3e-f2b9-4b3d-bfce-aac2a4bafe62	TCGA-B3-3926	TCGA-KIRP	Papillary adenocarcinoma, NOS		59	-21876	female	white		Alive		M0	NX	Stage I	T1	no
4668cb20-6396-4d98-90d8-61814697d16a	TCGA-G7-6792	TCGA-KIRP	Papillary adenocarcinoma, NOS		40	-14664	male	black or african american		Alive		MX	NX	Stage I	T1b	no
f00224ff-eb5d-4e46-ac9c-02fd7230f0c2	TCGA-A4-8517	TCGA-KIRP	Papillary adenocarcinoma, NOS		71	-26090	male	white		Alive		MX	NX	Stage I	T1a	no
6264f0dd-cc82-45f3-bee0-64f52307d324	TCGA-F9-A4JJ	TCGA-KIRP	Papillary adenocarcinoma, NOS		35	-12893	female	black or african american		Dead		MX	NX	Stage III	T3a	no
1592435b-a79a-4fae-90f7-74b193777f08	TCGA-A4-8516	TCGA-KIRP	Papillary adenocarcinoma, NOS		62	-22879	male	white		Alive		MX	NX	Stage III	T3a	no
95cb399c-0a6f-4bd8-8146-36f367f30611	TCGA-2Z-A9J2	TCGA-KIRP	Papillary adenocarcinoma, NOS		71	-26134	female	white		Alive		MX	NX	Stage I	T1a	no
56ae2434-e84a-494b-a784-2c2009be8ae6	TCGA-B9-5155	TCGA-KIRP	Papillary adenocarcinoma, NOS		71	-26149	male	white		Alive		'--	NX	Stage III	T3a	yes
048ebea2-47ef-4359-9213-a1b7e4fdecf0	TCGA-Y8-A898	TCGA-KIRP	Papillary adenocarcinoma, NOS		69	-25344	male	white		Alive		MX	NX	Stage I	T1a	yes
27fb01ac-3ea8-4dd5-8479-d89cdef1a118	TCGA-EV-5903	TCGA-KIRP	Papillary adenocarcinoma, NOS		57	-20888	male	white		Alive		M0	NX	Stage I	T1a	no
e8c22f36-20ad-469f-8eac-fb52d8b2cd5c	TCGA-EV-5902	TCGA-KIRP	Papillary adenocarcinoma, NOS		58	-21344	male	white		Alive		M0	NX	Stage I	T1	no
a007b49b-297c-48c7-9f0a-12bdb470df4b	TCGA-IZ-8195	TCGA-KIRP	Papillary adenocarcinoma, NOS		82	-29963	male	white		Alive		MX	NX	Stage II	T2a	no
ca245eb0-c60e-4a94-afd8-ccf15c1008df	TCGA-5P-A9K4	TCGA-KIRP	Papillary adenocarcinoma, NOS		54	-19986	male	white		Alive		MX	NX	'--	T1b	no
3db2fdbb-ef0e-4a5d-8fb2-4e6756d29b17	TCGA-2Z-A9JQ	TCGA-KIRP	Papillary adenocarcinoma, NOS		66	-24244	male	white		Alive		MX	NX	Stage I	T1a	yes
0d80fac4-f43e-4a67-b372-0af320966dbc	TCGA-DW-7840	TCGA-KIRP	Papillary adenocarcinoma, NOS		60	-22141	male	black or african american		Alive		MX	NX	Stage I	T1b	yes
4e244c64-8fb6-4689-a306-3d5ed5c6cca5	TCGA-G7-6796	TCGA-KIRP	Papillary adenocarcinoma, NOS		58	-21252	male	white		Alive		MX	NX	Stage I	T1a	no
13afbde8-e5b5-4f3c-8a9d-daef71560005	TCGA-A4-A6HP	TCGA-KIRP	Papillary adenocarcinoma, NOS		66	-24447	male	white		Alive		MX	NX	Stage I	T1a	no
36b46540-472f-4a4d-a801-b8b6ae660dc9	TCGA-HE-A5NF	TCGA-KIRP	Papillary adenocarcinoma, NOS		58	-21524	male	not reported		Alive		'--	NX	Stage I	T1a	no
fa55865d-65b7-4587-800e-17b6b7f77517	TCGA-SX-A71S	TCGA-KIRP	Papillary adenocarcinoma, NOS		66	-24211	female	white		Alive		M0	NX	Stage I	T1	no
ad4101b9-b9e3-4d41-8c88-424559012853	TCGA-Y8-A896	TCGA-KIRP	Papillary adenocarcinoma, NOS		62	-22750	male	white		Alive		MX	NX	Stage III	T3a	no
87971996-94d7-4e88-8ed5-e059db838af7	TCGA-5P-A9KF	TCGA-KIRP	Papillary adenocarcinoma, NOS		53	-19631	male	white		Alive		MX	N0	'--	T1a	no
77657eb5-0c77-4f85-9a5e-9f7071d82155	TCGA-B1-A657	TCGA-KIRP	Papillary adenocarcinoma, NOS		54	-19806	male	white		Alive		M0	N0	Stage I	T1b	no
56f883d7-3ce1-47be-a581-f7337d06d359	TCGA-A4-A5Y1	TCGA-KIRP	Papillary adenocarcinoma, NOS		75	-27541	male	white		Dead		MX	N1	Stage III	T1b	no
f900767e-097b-4def-8a74-78fb042a039d	TCGA-BQ-5884	TCGA-KIRP	Papillary adenocarcinoma, NOS		59	-21730	female	black or african american		Alive		M0	NX	Stage I	T1a	no
f7a2b87f-c265-4cc5-a792-428756e31d8b	TCGA-A4-7287	TCGA-KIRP	Papillary adenocarcinoma, NOS		75	-27621	female	white		Dead		MX	NX	Stage I	T1	no
e4245fff-1281-40e5-87b4-4e42a18a3a63	TCGA-HE-A5NL	TCGA-KIRP	Papillary adenocarcinoma, NOS		51	-18913	male	not reported		Alive		MX	NX	Stage I	T1a	no
e6831884-67a2-4ce4-bdfa-49e5e208eae8	TCGA-KV-A6GD	TCGA-KIRP	Papillary adenocarcinoma, NOS		85	-31217	male	white		Alive		M0	NX	Stage I	T1b	no
4f81a5b5-b570-4331-a51b-4a65fc2e4e13	TCGA-IZ-8196	TCGA-KIRP	Papillary adenocarcinoma, NOS		50	-18540	male	white		Alive		MX	NX	Stage I	T1a	no
c573a2f6-2404-4978-8ddc-91af27bab7c6	TCGA-BQ-5885	TCGA-KIRP	Papillary adenocarcinoma, NOS		63	-23173	male	white		Alive		M0	N0	Stage III	T3	no
6bed7cf2-4573-4757-adb3-032adc490ecd	TCGA-2Z-A9JT	TCGA-KIRP	Papillary adenocarcinoma, NOS		71	-26128	male	white		Alive		MX	NX	Stage I	T1a	yes
cfc6f9ef-73b1-46af-b4c8-94fdd34f4584	TCGA-BQ-5894	TCGA-KIRP	Papillary adenocarcinoma, NOS		42	-15510	male	not reported		Alive		M1	N1	Stage IV	T3b	no
c793250d-1553-48e1-b6b2-aaffdfe5d39b	TCGA-BQ-5878	TCGA-KIRP	Papillary adenocarcinoma, NOS		79	-29010	female	white		Alive		M0	N1	Stage III	T3a	no
b87bc182-b1c7-4e8d-a34b-704431b1d8d0	TCGA-4A-A93Y	TCGA-KIRP	Papillary adenocarcinoma, NOS		63	-23226	female	black or african american		Alive		M0	N0	Stage II	T2b	no
25e4b9ff-2bdb-4ee1-8d6d-17cce7949db9	TCGA-GL-A59T	TCGA-KIRP	Papillary adenocarcinoma, NOS		46	-17142	male	white		Alive		MX	NX	Stage I	T1b	no
6369a2b1-921b-4d35-a0c8-6edac508a702	TCGA-BQ-7053	TCGA-KIRP	Papillary adenocarcinoma, NOS		57	-20837	female	black or african american		Alive		M0	NX	Stage III	T3	no
3e5385f5-d4ff-4b96-8259-312602ec1196	TCGA-SX-A7SU	TCGA-KIRP	Papillary adenocarcinoma, NOS		47	-17349	male	not reported		Alive		M0	NX	Stage I	T1	no
44598068-5220-4287-adad-0b4c3e21dc4b	TCGA-Y8-A8RZ	TCGA-KIRP	Papillary adenocarcinoma, NOS		55	-20386	male	white		Alive		MX	N0	Stage I	T1	no
dd9f2a45-cec8-438a-9059-74752880a90e	TCGA-UZ-A9PU	TCGA-KIRP	Papillary adenocarcinoma, NOS		77	-28124	male	white		Dead		MX	NX	Stage I	T1b	no
3bd50bd2-c291-4362-9663-7b783a84ec43	TCGA-5P-A9KC	TCGA-KIRP	Papillary adenocarcinoma, NOS		51	-18975	female	white		Alive		MX	NX	'--	T1b	no
b5e873c1-1050-4c92-a26c-684aa26faa99	TCGA-2Z-A9J8	TCGA-KIRP	Papillary adenocarcinoma, NOS		50	-18498	male	white		Alive		MX	NX	Stage I	T1b	no
12fb96fd-c75e-4eb9-ad92-1a1ae7ad4749	TCGA-BQ-7044	TCGA-KIRP	Papillary adenocarcinoma, NOS		73	-26831	male	white		Alive		M0	NX	Stage III	T3a	no
69cec2e1-fa83-47e2-a75d-9c1432f1108d	TCGA-G7-A8LC	TCGA-KIRP	Papillary adenocarcinoma, NOS		61	-22553	male	white		Alive		MX	NX	Stage I	T1a	no
9e4c8e1e-041c-4c95-9801-70c8dd0a7797	TCGA-B9-A8YI	TCGA-KIRP	Papillary adenocarcinoma, NOS		79	-28917	male	black or african american		Alive		MX	NX	Stage I	T1b	no
3d3e1db7-716b-4f0f-84b9-2d2f11c9390f	TCGA-HE-7130	TCGA-KIRP	Papillary adenocarcinoma, NOS		'--	'--	female	not reported		Alive		M0	NX	Stage III	T3	no
d9405dd0-ab00-4aac-9ba3-1e2bc43305da	TCGA-KV-A6GE	TCGA-KIRP	Papillary adenocarcinoma, NOS		65	-23979	male	white		Alive		MX	NX	Stage I	T1a	no
0300e3a3-c278-4c20-8739-6d8aa24588cb	TCGA-B9-5156	TCGA-KIRP	Papillary adenocarcinoma, NOS		51	-18841	male	white		Alive		'--	NX	'--	T1a	no
f9306cb1-c4e4-42eb-8aa9-ee906c408e10	TCGA-HE-A5NK	TCGA-KIRP	Papillary adenocarcinoma, NOS		82	-30088	male	not reported		Alive		M0	NX	'--	T1b	no
a8ec7a72-7e3a-41cc-9eb7-62e7a0642a20	TCGA-A4-8518	TCGA-KIRP	Papillary adenocarcinoma, NOS		48	-17713	male	white		Alive		MX	NX	Stage I	T1a	no
e5641df6-0d4f-4613-a012-c953f8b2017e	TCGA-DZ-6134	TCGA-KIRP	Papillary adenocarcinoma, NOS		69	-25529	male	white		Alive		MX	NX	Stage I	T1a	yes
34a19ed5-31a7-4ea4-91be-9fac72320e99	TCGA-G7-6797	TCGA-KIRP	Papillary adenocarcinoma, NOS		46	-17004	male	white		Alive		MX	NX	Stage III	T1a	no
a40beabe-496e-4324-a1d1-5a7d8b002aab	TCGA-MH-A560	TCGA-KIRP	Papillary adenocarcinoma, NOS		62	-22866	male	white		Alive		MX	NX	Stage I	T1a	no
a614255d-9f1b-4e9a-8a50-435d4d123b3f	TCGA-BQ-7051	TCGA-KIRP	Papillary adenocarcinoma, NOS		74	-27120	male	white		Alive		M0	N0	Stage II	T2	no
7d0dbcb3-d024-4c20-a545-430c0d067fda	TCGA-F9-A97G	TCGA-KIRP	Papillary adenocarcinoma, NOS		79	-29156	male	asian		Alive		M0	N0	Stage III	T3	no
8e50e35f-3fb3-4f1a-b4d5-4bacd31bb0bd	TCGA-DZ-6132	TCGA-KIRP	Papillary adenocarcinoma, NOS		69	-25417	male	not reported		Alive		MX	NX	Stage I	T1a	no
e7a1cbe2-793c-4747-8412-8be794f2382b	TCGA-G7-6790	TCGA-KIRP	Papillary adenocarcinoma, NOS		57	-21169	male	white		Alive		MX	NX	Stage I	T1a	no
307b742a-3340-41ae-8e41-934b58bbd48d	TCGA-AT-A5NU	TCGA-KIRP	Papillary adenocarcinoma, NOS		77	-28137	male	white		Alive		MX	NX	Stage I	T1a	no
925ae8ff-3200-4564-be76-94db0984b027	TCGA-A4-A48D	TCGA-KIRP	Papillary adenocarcinoma, NOS		84	-31038	male	black or african american		Alive		MX	NX	Stage I	T1b	no
8b3de981-66cc-4aa6-9800-9cca6f8e1554	TCGA-WN-A9G9	TCGA-KIRP	Papillary adenocarcinoma, NOS		55	'--	male	white		Alive		MX	NX	Stage I	T1b	no
ac8cadda-c01e-4e8d-9557-38e0a36c3210	TCGA-P4-A5EB	TCGA-KIRP	Papillary adenocarcinoma, NOS		83	-30395	male	white		Alive		MX	NX	Stage I	T1b	no
4f86dec5-34a7-4c11-9578-7e007a203cbf	TCGA-IA-A83W	TCGA-KIRP	Papillary adenocarcinoma, NOS		70	-25678	male	white		Dead		M0	N0	Stage I	T1	yes
b06cdf61-61c9-4035-a55d-1ef21dc21069	TCGA-AL-A5DJ	TCGA-KIRP	Papillary adenocarcinoma, NOS		54	-20079	female	white		Dead		MX	NX	Stage III	T3a	yes
295004c6-d52e-4971-82ff-84595850f548	TCGA-5P-A9JU	TCGA-KIRP	Papillary adenocarcinoma, NOS		81	-29594	male	white		Alive		M0	N0	Stage III	T3a	yes
0e065977-9138-4aed-9c9f-24e475f214c4	TCGA-5P-A9KA	TCGA-KIRP	Papillary adenocarcinoma, NOS		61	-22545	male	white		Alive		MX	NX	'--	T1a	no
85fcd432-abf4-4bb7-8039-2de41477cb44	TCGA-BQ-5875	TCGA-KIRP	Papillary adenocarcinoma, NOS		66	-24153	female	white		Alive		M0	NX	Stage III	T3a	no
0843841b-afab-4831-9084-a850db85287c	TCGA-A4-7584	TCGA-KIRP	Papillary adenocarcinoma, NOS		59	-21782	male	black or african american		Alive		MX	NX	Stage I	T1a	yes
604b9fd9-93d4-40b8-b83b-f5381d8418a2	TCGA-GL-A9DD	TCGA-KIRP	Papillary adenocarcinoma, NOS		69	-25483	male	white		Alive		MX	NX	Stage I	T1a	no
dc4b12b4-9b0d-4015-8e97-9f8756e24485	TCGA-HE-7128	TCGA-KIRP	Papillary adenocarcinoma, NOS		'--	'--	male	not reported		Alive		MX	NX	Stage I	T1	no
94625198-6b3b-4cf2-bb22-4d247e498d28	TCGA-A4-8098	TCGA-KIRP	Papillary adenocarcinoma, NOS		73	-26685	male	black or african american		Alive		MX	NX	Stage I	T1a	no
43d92569-fe5d-4eeb-a9cc-f7cd26fb3284	TCGA-UZ-A9PO	TCGA-KIRP	Papillary adenocarcinoma, NOS		80	-29220	male	white		Alive		MX	NX	Stage I	T1a	yes
44f39f41-cf63-421d-ad56-513beb72d9ca	TCGA-G7-A8LE	TCGA-KIRP	Papillary adenocarcinoma, NOS		62	-22810	male	white		Alive		MX	NX	Stage I	T1a	no
51de632d-e3ec-4995-90df-01b894cd68f6	TCGA-Y8-A894	TCGA-KIRP	Papillary adenocarcinoma, NOS		57	-20964	female	white		Alive		MX	NX	Stage I	T1a	no
87c5e2cb-0b2e-4f40-927b-5e1ad7de4824	TCGA-P4-A5E6	TCGA-KIRP	Papillary adenocarcinoma, NOS		67	-24615	male	black or african american		Alive		MX	N1	Stage III	T1b	no
d80f601b-1064-4ff0-9c51-7f6afb22d1f5	TCGA-A4-A57E	TCGA-KIRP	Papillary adenocarcinoma, NOS		59	-21885	male	white		Dead		M1	N0	Stage IV	T2a	no
db7d3240-9fbd-432e-83ee-7226a6dcb9ce	TCGA-DW-7841	TCGA-KIRP	Papillary adenocarcinoma, NOS		61	-22403	male	black or african american		Alive		MX	NX	Stage I	T1b	yes
c20b1007-0111-4ef6-9df5-14da6094fca1	TCGA-2Z-A9JE	TCGA-KIRP	Papillary adenocarcinoma, NOS		59	-21557	male	white		Alive		MX	NX	Stage I	T1a	no
f0446aed-9b4b-4e77-8708-88f239f2b671	TCGA-B9-A5W7	TCGA-KIRP	Papillary adenocarcinoma, NOS		47	-17465	male	black or african american		Alive		'--	NX	Stage I	T1a	yes
45da55a6-aa58-49af-9a28-95b8ca2d4614	TCGA-5P-A9JY	TCGA-KIRP	Papillary adenocarcinoma, NOS		79	-28881	male	white		Dead		MX	NX	'--	T2	no
4a540448-f106-4b0e-9038-9f7ccefc785b	TCGA-2Z-A9J6	TCGA-KIRP	Papillary adenocarcinoma, NOS		60	-22265	male	white		Alive		MX	NX	Stage I	T1a	no
87ae9d51-7397-4dca-87a4-7b0f20321729	TCGA-P4-A5E8	TCGA-KIRP	Papillary adenocarcinoma, NOS		57	-21132	male	white		Dead		M0	N1	Stage III	T2a	no
93b05e07-fd17-44ce-8735-dcc28264b229	TCGA-BQ-7049	TCGA-KIRP	Papillary adenocarcinoma, NOS		45	-16717	female	white		Dead		M0	NX	Stage I	T1a	yes
a0f4ee95-b457-43cf-8b6c-0b6882dd99ce	TCGA-AL-7173	TCGA-KIRP	Papillary adenocarcinoma, NOS		72	-26326	female	white		Alive		M0	N2	Stage IV	T3	no
c0a632ca-3e72-4553-8670-4a83c3a81b42	TCGA-WN-AB4C	TCGA-KIRP	Papillary adenocarcinoma, NOS		60	'--	female	white		Alive		MX	NX	Stage I	T1a	no
42d044ae-1416-477d-ac80-779c49bc8d35	TCGA-AL-3472	TCGA-KIRP	Papillary adenocarcinoma, NOS		57	-21166	male	black or african american		Alive		M0	N0	'--	T2	no
b809c2f2-185c-496a-a1d4-589294443a1d	TCGA-B9-A44B	TCGA-KIRP	Papillary adenocarcinoma, NOS		70	-25763	male	black or african american		Alive		'--	NX	Stage III	T3b	yes
78412f82-cc55-43d5-96ca-1d02cf957725	TCGA-GL-A59R	TCGA-KIRP	Papillary adenocarcinoma, NOS		79	-29046	male	white		Alive		MX	N0	Stage III	T3c	no
45bdcfd6-1e3f-4be8-b843-ae949e8e43eb	TCGA-MH-A562	TCGA-KIRP	Papillary adenocarcinoma, NOS		57	-20933	male	black or african american		Alive		MX	NX	Stage I	T1a	no
2030e10b-a4c2-460f-9e29-90c8a76ea05e	TCGA-MH-A55W	TCGA-KIRP	Papillary adenocarcinoma, NOS		50	-18573	male	black or african american		Alive		MX	NX	Stage I	T1b	no
ce0f2e87-6c46-45b5-8df7-3ba32e48ce52	TCGA-2Z-A9JG	TCGA-KIRP	Papillary adenocarcinoma, NOS		64	-23458	male	white		Alive		MX	NX	Stage I	T1a	no
08269082-cd8d-413a-a606-aa140cccc9e6	TCGA-B3-A6W5	TCGA-KIRP	Papillary adenocarcinoma, NOS		43	-15945	male	black or african american		Alive		MX	NX	Stage I	T1	no
8af42b33-6ab7-4ea0-860d-f3af9177ee2d	TCGA-B1-A656	TCGA-KIRP	Papillary adenocarcinoma, NOS		64	-23702	male	white		Alive		M0	N0	Stage I	T1a	no
07d409a0-d0dd-415a-95c3-38c26a518c56	TCGA-5P-A9JW	TCGA-KIRP	Papillary adenocarcinoma, NOS		64	-23570	male	white		Alive		MX	NX	'--	T1a	no
8e5a0feb-b044-49ef-8cea-80816e4c5635	TCGA-2Z-A9JR	TCGA-KIRP	Papillary adenocarcinoma, NOS		57	-20932	male	white		Alive		MX	NX	Stage I	T1a	no
66e2fda4-23de-49c6-bb89-82e9edc56e4b	TCGA-P4-AAVK	TCGA-KIRP	Papillary adenocarcinoma, NOS		74	-27073	male	white		Alive		MX	N1	Stage III	T3a	no
6eb010c4-c906-42d4-894d-8b47de90e023	TCGA-KV-A74V	TCGA-KIRP	Papillary adenocarcinoma, NOS		40	-14834	male	white		Alive		M0	N0	Stage I	T1a	no
466d039a-d4d3-4bf4-93a2-89039f397d0d	TCGA-GL-6846	TCGA-KIRP	Papillary adenocarcinoma, NOS		52	-19012	male	white		Alive		MX	N1	Stage IV	T4	no
32bbf3d8-fd0e-45e2-b2a8-80192e86a13c	TCGA-UZ-A9Q0	TCGA-KIRP	Papillary adenocarcinoma, NOS		60	-21915	male	white		Alive		MX	NX	Stage I	T1	no
047c0040-6eb9-4a05-923d-ec485585baac	TCGA-2Z-A9JN	TCGA-KIRP	Papillary adenocarcinoma, NOS		50	-18264	female	black or african american		Alive		MX	NX	Stage I	T1a	no
7ef7c87e-6f11-4b9b-bb74-3c86036c8d20	TCGA-MH-A855	TCGA-KIRP	Papillary adenocarcinoma, NOS		52	-19029	female	black or african american		Alive		MX	NX	Stage II	T2b	yes
fb3aced2-4eb5-4b82-824f-e382a469bc15	TCGA-O9-A75Z	TCGA-KIRP	Papillary adenocarcinoma, NOS		44	-16183	male	white		Alive		MX	NX	Stage I	T1a	no
9fc40b03-0b56-4b1f-93ed-dbc455ae3fd9	TCGA-AL-3466	TCGA-KIRP	Papillary adenocarcinoma, NOS		41	-15181	male	white		Dead		M1	N1	Stage IV	T3b	no
ed013726-31cd-4201-bf95-7746cce2a525	TCGA-A4-8515	TCGA-KIRP	Papillary adenocarcinoma, NOS		47	-17345	male	american indian or alaska native		Alive		MX	NX	Stage I	T1a	no
2c084454-18e9-4837-9bba-7e91a73a48e0	TCGA-GL-A4EM	TCGA-KIRP	Papillary adenocarcinoma, NOS		61	-22635	male	white		Alive		MX	NX	Stage I	T1b	no
ee6dd13a-1436-48f5-8a9f-732898c1735f	TCGA-B3-8121	TCGA-KIRP	Papillary adenocarcinoma, NOS		48	-17760	female	black or african american		Alive		MX	NX	Stage I	T1	no
11d7cf4d-4ad2-4ce7-a1ac-3b729a8d566e	TCGA-G7-6795	TCGA-KIRP	Papillary adenocarcinoma, NOS		56	-20478	male	white		Alive		MX	N0	Stage I	T1a	no
87ecfd2a-3376-446b-9b60-2cb8541bab9a	TCGA-A4-8310	TCGA-KIRP	Papillary adenocarcinoma, NOS		58	-21312	male	white		Alive		MX	NX	Stage III	T3a	no
33c09cd7-2ccc-4a69-b738-79dfd9aa149d	TCGA-5P-A9KE	TCGA-KIRP	Papillary adenocarcinoma, NOS		70	-25805	male	white		Alive		M0	NX	'--	T1b	no
8fc6b46b-1c60-40b1-8924-0c2c9307c6e0	TCGA-G7-6793	TCGA-KIRP	Papillary adenocarcinoma, NOS		60	-22215	female	white		Dead		MX	N2	Stage IV	T3a	no
0b8956ec-f11b-4d74-b8b7-bfcb64ae974c	TCGA-A4-7585	TCGA-KIRP	Papillary adenocarcinoma, NOS		67	-24778	male	white		Dead		M0	N0	Stage III	T3a	no
519615e6-8847-4ed5-a409-b6b183ff3f06	TCGA-V9-A7HT	TCGA-KIRP	Papillary adenocarcinoma, NOS		67	-24610	male	black or african american		Alive		MX	NX	Stage II	T2	no
68642658-7996-4423-bb25-d3beb9a414f1	TCGA-SX-A71W	TCGA-KIRP	Papillary adenocarcinoma, NOS		66	-24110	male	white		Alive		M0	NX	Stage I	T1b	yes
69e6da3c-2a03-48bc-bc2a-019b21820149	TCGA-F9-A7VF	TCGA-KIRP	Papillary adenocarcinoma, NOS		75	-27446	female	white		Alive		M0	NX	Stage I	T1a	no
9ec1c41f-495b-4715-956c-9f1ed0b47e01	TCGA-G7-A4TM	TCGA-KIRP	Papillary adenocarcinoma, NOS		40	-14966	male	black or african american		Alive		MX	NX	Stage I	T1a	no
4a9a3a6d-090a-4c26-b16c-d65055f05628	TCGA-Q2-A5QZ	TCGA-KIRP	Papillary adenocarcinoma, NOS		61	-22531	female	black or african american		Alive		MX	NX	Stage III	T3a	no
817a7f60-2d13-4372-9dcc-740da772740e	TCGA-UN-AAZ9	TCGA-KIRP	Papillary adenocarcinoma, NOS		76	-27851	female	black or african american		Alive		MX	N0	Stage I	T1b	no
ed53edb2-3951-4d97-b62a-b9aee879cecd	TCGA-EV-5901	TCGA-KIRP	Papillary adenocarcinoma, NOS		47	-17275	female	white		Alive		M0	NX	Stage I	T1	no
bbb4578f-2df7-42fe-9e52-f923da05b4d0	TCGA-UZ-A9PZ	TCGA-KIRP	Papillary adenocarcinoma, NOS		65	-23741	male	white		Alive		MX	NX	Stage III	T3a	yes
fcb7ed90-6c6b-4420-8d5b-4fc6f763adaa	TCGA-B9-A5W8	TCGA-KIRP	Papillary adenocarcinoma, NOS		50	-18440	male	black or african american		Alive		M0	NX	Stage II	T2b	no
5bad31ef-94b3-4765-a4de-6a0caf5d3154	TCGA-SX-A7SO	TCGA-KIRP	Papillary adenocarcinoma, NOS		64	-23534	male	white		Alive		M0	NX	Stage I	T1b	no
73292c19-d6a8-4bc4-97bc-ccce54f264f8	TCGA-2K-A9WE	TCGA-KIRP	Papillary adenocarcinoma, NOS		53	-19603	male	white		Alive		M0	NX	Stage II	T2b	no
1a726069-0b44-42ad-9a20-0ee90b31796b	TCGA-B3-4103	TCGA-KIRP	Papillary adenocarcinoma, NOS		56	-20708	male	white		Alive		M0	NX	Stage I	T1a	no
6a29783c-117b-479d-9910-18d629c00c51	TCGA-B1-5398	TCGA-KIRP	Papillary adenocarcinoma, NOS		73	-26820	male	white		Alive		M0	N0	Stage III	T3b	no
f590f15b-21f5-4d99-9021-e5e1e0cc3758	TCGA-BQ-5886	TCGA-KIRP	Papillary adenocarcinoma, NOS		75	-27670	male	white		Alive		M0	NX	Stage III	T3a	yes
3cba0f75-a95d-43e5-815b-a2582a80df05	TCGA-J7-6720	TCGA-KIRP	Papillary adenocarcinoma, NOS		42	-15620	male	asian		Alive		M0	N0	Stage I	T1	no
04ca8ab0-c10c-4300-8244-108ebc304410	TCGA-Y8-A8S1	TCGA-KIRP	Papillary adenocarcinoma, NOS		61	-22319	male	white		Alive		MX	NX	Stage I	T1a	no
847865ca-9cf4-414b-bf59-a55965f37ec6	TCGA-J7-8537	TCGA-KIRP	Papillary adenocarcinoma, NOS		37	-13628	female	asian		Dead		M0	N1	Stage III	T3	no
53d40ba3-c33b-4139-967d-5110884237a3	TCGA-BQ-5877	TCGA-KIRP	Papillary adenocarcinoma, NOS		60	-22095	male	black or african american		Dead		M1	N1	Stage IV	T3a	no
6988cf52-1e6e-4ed5-922b-044cf08a4553	TCGA-5P-A9JV	TCGA-KIRP	Papillary adenocarcinoma, NOS		49	-17973	male	white		Alive		'--	NX	'--	T1a	no
4d02010e-9e69-40d3-9bf0-3d4510aa0614	TCGA-AL-3467	TCGA-KIRP	Papillary adenocarcinoma, NOS		54	-19783	female	white		Alive		M0	NX	'--	T1b	no
672fe335-42ed-4a86-9953-c8862a081c24	TCGA-BQ-7050	TCGA-KIRP	Papillary adenocarcinoma, NOS		53	-19550	female	white		Alive		M0	N0	Stage I	T1a	no
39847790-c951-4f9d-b23c-88c7f44d20a0	TCGA-P4-AAVL	TCGA-KIRP	Papillary adenocarcinoma, NOS		85	-31082	male	white		Dead		MX	N0	Stage III	T3b	no
1bf54408-b5cb-45dc-ad03-ef2866a0ff59	TCGA-BQ-7059	TCGA-KIRP	Papillary adenocarcinoma, NOS		71	-26136	male	white		Alive		M0	NX	Stage I	T1b	no
4afab224-f65e-48a8-8802-01138e210e29	TCGA-G7-7501	TCGA-KIRP	Papillary adenocarcinoma, NOS		55	-20165	female	black or african american		Dead		MX	N1	Stage III	T3a	no
685a343d-c253-40e9-a53c-6521baf24f9f	TCGA-A4-7915	TCGA-KIRP	Papillary adenocarcinoma, NOS		35	-12832	female	black or african american		Alive		MX	N0	Stage II	T2b	no
0c409bc3-1893-4203-9d84-6c016f1960c3	TCGA-A4-8312	TCGA-KIRP	Papillary adenocarcinoma, NOS		60	-22231	male	black or african american		Alive		MX	NX	Stage I	T1	no
284b4e63-ae72-476c-a28e-866c6b77ac00	TCGA-GL-8500	TCGA-KIRP	Papillary adenocarcinoma, NOS		63	-23338	male	white		Alive		MX	NX	Stage I	T1b	no
e0c97b37-9834-4811-981e-dcb8982dba44	TCGA-UZ-A9PL	TCGA-KIRP	Papillary adenocarcinoma, NOS		59	-21550	male	white		Alive		MX	NX	Stage II	T2	no
72cc3423-d214-4035-b934-0d4e4b806b6c	TCGA-5P-A9K2	TCGA-KIRP	Papillary adenocarcinoma, NOS		62	-22964	male	white		Alive		MX	NX	'--	T1b	no
c0ce18e0-89bd-469d-8ca7-292f815cd34f	TCGA-J7-A8I2	TCGA-KIRP	Papillary adenocarcinoma, NOS		75	-27431	male	asian		Alive		M0	N0	Stage I	T1b	no
5503f854-8eea-49b7-a196-bdc6c3c5815b	TCGA-UZ-A9PV	TCGA-KIRP	Papillary adenocarcinoma, NOS		65	-23741	male	white		Alive		MX	NX	Stage I	T1	no
8b3c068d-5090-4030-8e7e-39da005dee79	TCGA-A4-A4ZT	TCGA-KIRP	Papillary adenocarcinoma, NOS		71	-26058	female	white		Alive		MX	NX	Stage I	T1b	no
d2748e35-4719-43c1-a533-b6b0cd9688c3	TCGA-G7-7502	TCGA-KIRP	Papillary adenocarcinoma, NOS		83	-30346	male	white		Alive		MX	NX	Stage I	T1b	no
280d8569-0acb-47fa-a8f5-aa8540d89a94	TCGA-DW-7836	TCGA-KIRP	Papillary adenocarcinoma, NOS		55	-20269	male	white		Alive		MX	NX	Stage I	T1a	yes
2272c592-b9b6-4483-9f7f-6e185699b900	TCGA-AL-3468	TCGA-KIRP	Papillary adenocarcinoma, NOS		74	-27205	male	white		Dead		M0	NX	Stage II	T2	yes
d4d1c1d8-efc3-4282-b986-d7343de7e78f	TCGA-DW-7842	TCGA-KIRP	Papillary adenocarcinoma, NOS		52	-19166	male	white		Alive		MX	NX	Stage I	T1a	yes
2797088e-f534-4c1e-abf8-cc6f832cd911	TCGA-A4-7997	TCGA-KIRP	Papillary adenocarcinoma, NOS		67	-24486	male	white		Alive		M0	NX	Stage I	T1b	no
fcad8f85-0046-4fc9-9611-3bf8ac91e887	TCGA-A4-8630	TCGA-KIRP	Papillary adenocarcinoma, NOS		59	-21884	female	white		Alive		MX	NX	Stage I	T1b	no
3eafd07f-49f4-4e16-a4f5-8c43ff40fb90	TCGA-B1-7332	TCGA-KIRP	Papillary adenocarcinoma, NOS		60	-22277	female	black or african american		Alive		MX	NX	Stage II	T2a	no
e15a108e-0b32-426f-926a-3fb1af0a82d3	TCGA-B3-4104	TCGA-KIRP	Papillary adenocarcinoma, NOS		75	-27709	male	white		Alive		M0	NX	Stage II	T2	no
551cade6-32e8-4aac-9e92-d6b113d4ed7f	TCGA-BQ-7060	TCGA-KIRP	Papillary adenocarcinoma, NOS		53	-19479	male	american indian or alaska native		Alive		M0	NX	Stage I	T1a	no
71b35cd8-ecee-4599-bb24-b1ef78118423	TCGA-B9-4117	TCGA-KIRP	Papillary adenocarcinoma, NOS		48	-17622	female	black or african american		Alive		'--	NX	'--	T2	no
d48bec14-6466-4924-a9e1-a37e31fcf83c	TCGA-P4-A5E7	TCGA-KIRP	Papillary adenocarcinoma, NOS		74	-27029	female	white		Alive		MX	NX	Stage I	T1b	no
e70c561a-1640-49d6-9662-f49b08118f1e	TCGA-DW-7838	TCGA-KIRP	Papillary adenocarcinoma, NOS		66	-24247	male	white		Alive		MX	NX	Stage I	T1b	yes
64b35577-c430-4f11-8a34-965921e3a37d	TCGA-IA-A40U	TCGA-KIRP	Papillary adenocarcinoma, NOS		56	-20463	male	white		Alive		MX	N0	Stage III	T3b	no
1f298bcc-c8d0-43bd-8ca6-5c160922b607	TCGA-UZ-A9PR	TCGA-KIRP	Papillary adenocarcinoma, NOS		84	-30681	male	white		Alive		MX	NX	Stage I	T1b	yes
ae8bc8ea-29e6-4fe4-9095-d6d2655ee4f5	TCGA-BQ-7048	TCGA-KIRP	Papillary adenocarcinoma, NOS		64	-23460	male	white		Alive		M0	N0	Stage III	T3a	no
3f253cb2-ed66-4d02-a1d2-ba2f4320e61d	TCGA-5P-A9KH	TCGA-KIRP	Papillary adenocarcinoma, NOS		77	-28193	male	white		Alive		MX	NX	'--	T1a	no
d61e22d8-c3ce-4237-83d7-da188b9fd456	TCGA-HE-A5NI	TCGA-KIRP	Papillary adenocarcinoma, NOS		73	-26985	male	not reported		Alive		M0	NX	Stage I	T1a	no
deace3d5-26fc-44d3-9f39-b5cde2c94152	TCGA-4A-A93X	TCGA-KIRP	Papillary adenocarcinoma, NOS		58	-21348	male	white		Alive		MX	N1	Stage IV	T3a	no
d34c99b6-d90d-4328-86f8-e0152365e1ab	TCGA-IA-A83V	TCGA-KIRP	Papillary adenocarcinoma, NOS		63	-23238	male	white		Dead		MX	NX	Stage I	T1b	no
f76bb0cc-eb45-4a2b-9961-e94641a53dab	TCGA-IZ-A6M9	TCGA-KIRP	Papillary adenocarcinoma, NOS		63	-23149	male	white		Alive		MX	NX	Stage I	T1a	no
6bebd839-7a72-4e1f-9b76-146bdc0c55fc	TCGA-GL-7773	TCGA-KIRP	Papillary adenocarcinoma, NOS		63	-23239	male	white		Alive		MX	NX	Stage I	T1a	no
51ae5536-f55c-4fd6-b990-5d3add98de5c	TCGA-P4-AAVM	TCGA-KIRP	Papillary adenocarcinoma, NOS		69	-25280	male	white		Alive		MX	NX	Stage I	T1a	no
36182304-2db7-446a-929c-7e43a47d863a	TCGA-BQ-7056	TCGA-KIRP	Papillary adenocarcinoma, NOS		75	-27467	female	white		Alive		M0	N0	Stage III	T3b	yes
cff68090-09df-492b-874c-0caeb29f9361	TCGA-2Z-A9JD	TCGA-KIRP	Papillary adenocarcinoma, NOS		66	-24370	male	white		Alive		MX	NX	Stage I	T1a	yes
9d12d90a-4948-434a-8802-8e83fd5fe01d	TCGA-SX-A7SQ	TCGA-KIRP	Papillary adenocarcinoma, NOS		48	-17696	male	white		Alive		M0	NX	Stage I	T1	no
919e9d37-3c44-4d15-a246-b7af1c13c1b8	TCGA-MH-A857	TCGA-KIRP	Papillary adenocarcinoma, NOS		63	-23114	male	black or african american		Alive		M0	NX	Stage I	T1a	no
a6e960af-3ca5-42fb-b546-451c2583282d	TCGA-B9-4617	TCGA-KIRP	Papillary adenocarcinoma, NOS		41	-15053	male	black or african american		Alive		M0	NX	'--	T1a	no
4edd92e1-5da5-49a3-80e4-fa456aa425b8	TCGA-B9-4116	TCGA-KIRP	Papillary adenocarcinoma, NOS		75	-27692	female	black or african american		Alive		'--	NX	'--	T2a	no
f459ce8d-d245-4feb-a1fe-c273b02feaaf	TCGA-PJ-A5Z9	TCGA-KIRP	Papillary adenocarcinoma, NOS		80	-29365	female	white		Alive		MX	NX	Stage I	T1b	no
0c151271-2cf9-43f4-9e9b-fe927de43131	TCGA-IA-A40X	TCGA-KIRP	Papillary adenocarcinoma, NOS		49	-18239	female	black or african american		Alive		MX	NX	Stage I	T1a	no
98a639c2-d615-4dc1-98f0-298752b69b09	TCGA-HE-A5NH	TCGA-KIRP	Papillary adenocarcinoma, NOS		62	-22888	male	not reported		Alive		'--	NX	Stage I	T1a	no
568bfbc4-a4e8-4808-b458-5eaf56e83c45	TCGA-A4-7732	TCGA-KIRP	Papillary adenocarcinoma, NOS		55	-20226	male	black or african american		Alive		MX	NX	'--	T2a	no
a904ce56-42e6-4e61-ab62-cdf8192afbb4	TCGA-UZ-A9PJ	TCGA-KIRP	Papillary adenocarcinoma, NOS		78	-28490	male	white		Dead		MX	NX	Stage I	T1a	no
d1a96a7a-2b11-48ce-869e-1fa19c1eb0a5	TCGA-A4-7996	TCGA-KIRP	Papillary adenocarcinoma, NOS		61	-22559	female	white		Alive		MX	NX	Stage I	T1a	no
dacfb24c-dc54-488c-9ad3-520ad061f1b5	TCGA-SX-A71U	TCGA-KIRP	Papillary adenocarcinoma, NOS		57	-21079	male	white		Alive		M0	NX	Stage I	T1a	no
d66c9261-6c0c-44b0-92fa-a43757f34cb2	TCGA-2Z-A9J7	TCGA-KIRP	Papillary adenocarcinoma, NOS		63	-23230	male	white		Dead		M1	NX	Stage IV	T2	no
d3a226c3-a15c-4b3b-985b-211650cf0380	TCGA-5P-A9K6	TCGA-KIRP	Papillary adenocarcinoma, NOS		64	-23384	male	white		Alive		MX	NX	'--	T1a	no
ebef9db3-eedc-4015-940c-a8ccd07e0d25	TCGA-Y8-A895	TCGA-KIRP	Papillary adenocarcinoma, NOS		74	-27139	male	white		Alive		MX	NX	Stage I	T1b	yes
7f677700-65c8-4d17-b6ae-520869ba1bbd	TCGA-DW-5561	TCGA-KIRP	Papillary adenocarcinoma, NOS		51	-18744	male	black or african american		Alive		M0	NX	Stage I	T1a	yes
5cbf0134-023b-4bd0-97da-eb836ccbc729	TCGA-2Z-A9J9	TCGA-KIRP	Papillary adenocarcinoma, NOS		77	-28346	male	black or african american		Alive		MX	NX	Stage I	T1a	yes
49a756a9-7125-4b1d-bcfc-6cc44bdf26f6	TCGA-SX-A7SM	TCGA-KIRP	Papillary adenocarcinoma, NOS		60	-22044	male	black or african american		Dead		M1	N1	Stage IV	T3a	no
03301d0d-efee-4087-9fff-d1d4f53a924c	TCGA-BQ-5887	TCGA-KIRP	Papillary adenocarcinoma, NOS		54	-19747	male	white		Alive		M0	N0	Stage III	T3a	no
793f2df2-87a3-47e2-9cc1-a1a0e8487b51	TCGA-BQ-5893	TCGA-KIRP	Papillary adenocarcinoma, NOS		61	-22320	male	white		Dead		M1	N1	Stage IV	T3a	no
094dbc57-e3a4-4319-8964-f29a06bd0203	TCGA-Y8-A897	TCGA-KIRP	Papillary adenocarcinoma, NOS		68	-25047	female	white		Alive		MX	N0	Stage I	T1a	no
8ffd330e-d8da-4c27-871c-89831a548f30	TCGA-SX-A71V	TCGA-KIRP	Papillary adenocarcinoma, NOS		80	-29332	male	white		Alive		M0	NX	Stage I	T1	no
5c9a6c40-982e-45c7-98d3-aeb6cad16986	TCGA-B9-4113	TCGA-KIRP	Papillary adenocarcinoma, NOS		64	-23613	male	black or african american		Dead		'--	NX	Stage I	T1	no
1d9d253f-2de6-4eb6-8514-8ed3b041a83b	TCGA-5P-A9K0	TCGA-KIRP	Papillary adenocarcinoma, NOS		75	-27434	male	white		Alive		MX	NX	'--	T1a	no
e8bb682e-60a1-4842-a732-74558256dff8	TCGA-A4-8311	TCGA-KIRP	Papillary adenocarcinoma, NOS		60	-22220	male	white		Alive		MX	NX	Stage I	T1a	no
04552448-4629-45c3-b2ab-0c1dec9c36cd	TCGA-HE-7129	TCGA-KIRP	Papillary adenocarcinoma, NOS		'--	'--	male	not reported		Alive		M0	NX	Stage II	T2	no
a121406a-30b2-4717-ae96-edcb17d911e2	TCGA-B9-4115	TCGA-KIRP	Papillary adenocarcinoma, NOS		53	-19571	male	black or african american		Alive		'--	NX	Stage I	T1a	no
cf059d8a-6c7a-48f4-a545-1160177d208d	TCGA-MH-A854	TCGA-KIRP	Papillary adenocarcinoma, NOS		62	-22804	female	black or african american		Alive		MX	NX	Stage I	T1b	no
4bec3959-d59d-4e80-855c-f044a5780780	TCGA-5P-A9K3	TCGA-KIRP	Papillary adenocarcinoma, NOS		59	-21829	male	white		Dead		MX	NX	'--	T2	no
ac20ec63-1615-4cd3-966f-1e786077af75	TCGA-A4-A5DU	TCGA-KIRP	Papillary adenocarcinoma, NOS		45	-16779	female	white		Alive		MX	NX	Stage I	T1a	no
1db41963-a520-47f0-828c-ed5c626507b1	TCGA-IA-A40Y	TCGA-KIRP	Papillary adenocarcinoma, NOS		60	-21996	female	white		Alive		MX	N1	Stage III	T3a	no
b11234b9-93d5-46df-bb67-110d6ed3e664	TCGA-DW-7834	TCGA-KIRP	Papillary adenocarcinoma, NOS		53	-19660	male	white		Alive		MX	NX	Stage I	T1	yes
f9c593d1-f204-4026-8a9b-a6af0922c885	TCGA-2Z-A9JL	TCGA-KIRP	Papillary adenocarcinoma, NOS		47	-17367	male	black or african american		Alive		MX	NX	Stage I	T1a	no
f89990c0-e6a1-4721-86e6-2b06c33e0588	TCGA-2Z-A9JS	TCGA-KIRP	Papillary adenocarcinoma, NOS		74	-27053	male	white		Dead		MX	NX	Stage I	T1a	yes
d4c9fd69-d447-4607-be1e-2b5f7ec15f90	TCGA-BQ-5891	TCGA-KIRP	Papillary adenocarcinoma, NOS		57	-20945	female	white		Alive		M0	N0	Stage III	T3b	no
b877d608-e4e0-4b28-9235-01dd65849cf7	TCGA-BQ-5879	TCGA-KIRP	Papillary adenocarcinoma, NOS		32	-11862	female	white		Dead		M0	N1	Stage III	T3b	no
a7bf785f-0539-4899-ac21-47d1fc347ee8	TCGA-AL-3473	TCGA-KIRP	Papillary adenocarcinoma, NOS		55	-20104	male	white		Alive		M0	N0	Stage II	T2	no
e3d519cf-7727-4ae1-92d1-156f5add1701	TCGA-UZ-A9PQ	TCGA-KIRP	Papillary adenocarcinoma, NOS		59	-21550	male	black or african american		Dead		MX	N1	Stage III	T2	no
6a6c1569-1045-4ed3-acdb-5c45e47614ca	TCGA-B1-A47O	TCGA-KIRP	Papillary adenocarcinoma, NOS		54	-19823	female	white		Alive		MX	N0	Stage I	T1b	yes
635fedd0-4daf-4d97-958a-3e0f49c1a708	TCGA-BQ-5889	TCGA-KIRP	Papillary adenocarcinoma, NOS		63	-23267	male	white		Dead		M1	N1	Stage IV	T3b	no
158549f3-8f26-4efa-b3fd-62da0665830c	TCGA-B9-A8YH	TCGA-KIRP	Papillary adenocarcinoma, NOS		52	-19051	male	black or african american		Alive		MX	NX	Stage I	T1a	no
75a53bff-bf0f-4ad8-9b8e-14a27914d4f2	TCGA-B3-3925	TCGA-KIRP	Papillary adenocarcinoma, NOS		52	-19224	male	white		Alive		M0	NX	Stage III	T3a	no
234a072c-f473-41bc-9d7a-39e0f949f7a5	TCGA-UZ-A9PM	TCGA-KIRP	Papillary adenocarcinoma, NOS		62	-22646	male	white		Alive		MX	N0	Stage II	T2	no
6208a0a6-104e-48e6-964c-39d120b418d3	TCGA-GL-A9DE	TCGA-KIRP	Papillary adenocarcinoma, NOS		74	-27330	male	black or african american		Alive		MX	NX	Stage I	T1b	no
9fc9c087-0c82-49ea-8437-861a3029c3d4	TCGA-B9-A5W9	TCGA-KIRP	Papillary adenocarcinoma, NOS		40	-14668	male	white		Alive		MX	NX	Stage I	T1b	no
f8ac66a2-16a5-4230-986b-1da8d0a61361	TCGA-A4-A5XZ	TCGA-KIRP	Papillary adenocarcinoma, NOS		65	-24006	female	white		Alive		MX	NX	Stage II	T2a	no
f24b772a-147e-4889-be23-e4ea10824d66	TCGA-GL-7966	TCGA-KIRP	Papillary adenocarcinoma, NOS		28	-10428	female	white		Alive		MX	N1	Stage III	T3	no
3abd0691-f575-44ce-a13e-8f6bceb8cabf	TCGA-2Z-A9JI	TCGA-KIRP	Papillary adenocarcinoma, NOS		38	-14196	male	white		Alive		MX	NX	Stage III	T3a	no
cd54aff9-bee4-41aa-b347-48f8684dcece	TCGA-SX-A7SR	TCGA-KIRP	Papillary adenocarcinoma, NOS		66	-24237	male	white		Alive		M0	NX	Stage II	T2a	no
1957fb63-be5a-4889-bbae-01dfbd286c4a	TCGA-UZ-A9PN	TCGA-KIRP	Papillary adenocarcinoma, NOS		54	-19724	male	white		Dead		MX	NX	Stage III	T3	no
cfbeefdc-667f-4df0-967f-74b625f0d96a	TCGA-A4-7583	TCGA-KIRP	Papillary adenocarcinoma, NOS		60	-21962	male	black or african american		Alive		M0	N0	Stage I	T1	no
da0289c6-ff84-4063-ba99-a0d0a338f6cd	TCGA-2Z-A9J5	TCGA-KIRP	Papillary adenocarcinoma, NOS		80	-29275	male	white		Alive		MX	NX	Stage II	T2	no
