# Supplementary material for: Organic Anion Transporters (OAT) and Other SLC22 Transporters in Progression of Renal Cell Carcinoma
Source: Cancers (Basel). 2022 Sep 29;14(19):4772. doi: 10.3390/cancers14194772 (PMC9563088; doi:10.3390/cancers14194772)
Supplement: Supplementary file 1 [file cancers-14-04772-s001.zip › cancers-1887853-supplementary/cancers-1887853-supplementary/TableS5_SLC22_Metabolites.xlsx]

## Sheet: All
SLC22 TRANSPORTER	ASSOCIATED METABOLITE, SIGNALING MOLECULE, ANTIOXIDANT, NUTRIENT, or CHEMOTHERAPEUTIC
SLC22A2	CARNITINE DERIVATIVES
(OCT2)	TRYPTOPHAN
	URIDINE
	CREATININE
	EPINEPHRINE
	THIAMINE
	PROSTAGLANDIN E2
	PROSTAGLANDIN F2
	CHOLINE
	CITRULLINE
	XANTHINE
	CISPLATIN
SLC22A4	CARNITINE
(OCTN1)	ACETYLCHOLINE
	CARNITINE DERIVATIVES
	ERGOTHIONEINE
SLC22A5	CARNITINE
(OCTN2)	ACETYLCARNITINE
	CARNITINE DERIVATIVES
	CYTARABINE
	DOXORUBICIN
	IMATINIB
SLC22A6*	BUYTRATE
(OAT1, NKT)	HEPTANOATE
	PENTADECANOIC ACID
	PALMITOLEIC ACID
	OCTANOATE
	3-HYDROXYBUTYRATE
	INDOLELACTATE
	BENZOATE
	INDOXYL SULFATE
	KYNURENINE
	PANTOTHENIC ACID
	PHENOL SULFATE
	PYRIDOXIC ACID
	P-CRESOL SULFATE
	THYMIDINE
	URACIL
	URIC ACID
	XANTHURENIC ACID
	METHOTREXATE
SLC22A7	CYCLIC AMP
(OAT2, NLT)	CYCLIC GMP
	CREATININE
	PROSTAGLANDIN E2
	PROSTAGLANDIN F2
	ASCORBIC ACID
SLC22A8*	URIC ACID
(OAT3, ROCT)	FLAVIN MONONUCLEOTIDE
	INDOLELACTATE
	THYMIDINE
	CREATININE
	CATECHOL SULFATE
	CHOLIC ACID
	CITRULLINE
	EPICATECHIN-3-O-(3-O-METHYLGALLATE)
	EQUOL GLUCURONIDE
	EQUOL SULFATE
	INDOXYL SULFATE
	LICUROSIDE
	P-CRESOL SULFATE
	PHENOL SULFATE
	SEROTONIN
	URSODEOXYCHOLATE
	CITRATE
	METHOTREXATE
	IMATINIB
SLC22A11	URIC ACID
(OAT4)	OCTANOATE
	DEHYDROEPIANDROSTERONE SULFATE
	ESTRONE SULFATE
	FUMARATE
	PYRIDOXIC ACID
SLC22A12	LACTATE
(URAT1, RST)	NICOTINATE
	URIC ACID
SLC22A13	AMINOHIPPURIC ACID
	LACTATE
	NICOTINATE
	SALICYLATE
	SUCCINATE
	URIC ACID
SLC22A18	CAPRATE(10:0)
	SERINE
SLC22A24	ETIOCHOLANOLONE GLUCURONIDE
	PREGNANEDIOL-3-GLUCURONIDE
	ANDROSTANEDIOL GLUCURONIDE
	CHENODEOXYCHOLATE
