# Supplementary material for: Organic Anion Transporters (OAT) and Other SLC22 Transporters in Progression of Renal Cell Carcinoma
Source: Cancers (Basel). 2022 Sep 29;14(19):4772. doi: 10.3390/cancers14194772 (PMC9563088; doi:10.3390/cancers14194772)
Supplement: Supplementary file 1 [file cancers-14-04772-s001.zip › cancers-1887853-supplementary/cancers-1887853-supplementary/TableS7_DEgenes_network_metrics.xlsx]

## Sheet: KIRC_T3vT4_DEgenes_net_mets
@id	display name	Degree	BetweennessCentrality	ClosenessCentrality
stringdb:9606.ENSP00000237612	ABCG2	23	0.117122	0.40303
stringdb:9606.ENSP00000270570	SLC47A1	21	0.0454921	0.391176
stringdb:9606.ENSP00000245407	SLC22A5	18	0.0549267	0.387755
stringdb:9606.ENSP00000366084	ABCC4	18	0.0332442	0.360434
stringdb:9606.ENSP00000301891	SLC22A11	17	0.0219145	0.363388
stringdb:9606.ENSP00000355920	SLC22A2	16	0.0690002	0.39233
stringdb:9606.ENSP00000323568	SLC2A2	16	0.106982	0.383285
stringdb:9606.ENSP00000367102	SLC22A6	16	0.0233811	0.365385
stringdb:9606.ENSP00000378757	SLC16A9	16	0.0411925	0.358491
stringdb:9606.ENSP00000260649	SLC3A1	15	0.0323212	0.357527
stringdb:9606.ENSP00000244527	SLC17A1	14	0.0161288	0.370474
stringdb:9606.ENSP00000380250	SLC17A3	14	0.0195419	0.366391
stringdb:9606.ENSP00000305302	SLC6A19	14	0.0307127	0.365385
stringdb:9606.ENSP00000231420	AGXT2	14	0.103471	0.365385
stringdb:9606.ENSP00000264784	SLC2A9	14	0.0159523	0.361413
stringdb:9606.ENSP00000262352	SLC1A1	14	0.0618554	0.357527
stringdb:9606.ENSP00000023064	SLC7A9	13	0.0767344	0.367403
stringdb:9606.ENSP00000266088	SLC5A1	13	0.0387341	0.367403
stringdb:9606.ENSP00000194130	SLC13A1	12	0.0232834	0.370474
stringdb:9606.ENSP00000478255	ABCB1	11	0.0263602	0.366391
stringdb:9606.ENSP00000345774	ALDH3A2	11	0.0996783	0.365385
stringdb:9606.ENSP00000378074	SLC28A1	11	0.00550428	0.354667
stringdb:9606.ENSP00000285238	ABCC3	11	0.0561342	0.352785
stringdb:9606.ENSP00000379326	SLC5A12	11	0.0297873	0.35
stringdb:9606.ENSP00000366797	SLC22A12	11	0.00359994	0.347258
stringdb:9606.ENSP00000309741	SLCO4C1	10	0.00811059	0.356568
stringdb:9606.ENSP00000340465	SLC20A2	10	0.0152315	0.347258
stringdb:9606.ENSP00000367137	SLC17A4	10	0.0128844	0.343669
stringdb:9606.ENSP00000444408	SLC1A5	10	0.00784111	0.327586
stringdb:9606.ENSP00000387123	ALDH7A1	10	0.0146587	0.322034
stringdb:9606.ENSP00000416002	SLC35A2	9	0.0586025	0.353723
stringdb:9606.ENSP00000445340	SLC5A8	9	0.0167293	0.330846
stringdb:9606.ENSP00000449756	SLC38A1	9	0.0133107	0.329208
stringdb:9606.ENSP00000075120	SLC2A3	9	0.00954741	0.326781
stringdb:9606.ENSP00000367309	MAOB	9	0.0319522	0.301587
stringdb:9606.ENSP00000399136	SLC6A12	8	0.0639066	0.351852
stringdb:9606.ENSP00000480703	SLC46A1	8	0.0389529	0.34456
stringdb:9606.ENSP00000262613	SLC9A3R1	8	0.0222194	0.340153
stringdb:9606.ENSP00000346827	ALDH9A1	8	0.0193157	0.336709
stringdb:9606.ENSP00000261733	ALDH2	8	0.023475	0.334171
stringdb:9606.ENSP00000358794	SLC16A4	8	0.0144114	0.328395
stringdb:9606.ENSP00000393557	SLC4A4	8	0.0155048	0.302961
stringdb:9606.ENSP00000340684	MAOA	8	0.0170855	0.300905
stringdb:9606.ENSP00000307423	MGAT2	8	0.0628402	0.293598
stringdb:9606.ENSP00000415454	GCNT1	8	0.0628947	0.256262
stringdb:9606.ENSP00000245312	SLC10A2	7	0.00595209	0.34456
stringdb:9606.ENSP00000364490	ALDH4A1	7	0.0469385	0.341026
stringdb:9606.ENSP00000369948	SLC22A18	7	0.00973217	0.339286
stringdb:9606.ENSP00000297785	ALDH1A1	7	0.0220117	0.335859
stringdb:9606.ENSP00000265605	ALDH8A1	7	0.0199781	0.32598
stringdb:9606.ENSP00000251566	UGT2A3	7	0.0271554	0.308585
stringdb:9606.ENSP00000313318	SLC35C1	7	0.0542999	0.307159
stringdb:9606.ENSP00000365777	MTHFR	6	0.0550978	0.319712
stringdb:9606.ENSP00000320634	SLCO3A1	6	0.000334618	0.317422
stringdb:9606.ENSP00000316924	ACSS1	6	0.00302348	0.307159
stringdb:9606.ENSP00000257829	NAT10	6	0.0430068	0.247672
stringdb:9606.ENSP00000354721	SLC26A1	5	0.0101786	0.325183
stringdb:9606.ENSP00000339260	SLC6A13	5	0.00881913	0.323601
stringdb:9606.ENSP00000346959	SLC38A6	5	0.0434466	0.310748
stringdb:9606.ENSP00000280871	SLC2A13	5	0.0302314	0.302961
stringdb:9606.ENSP00000332256	ALDH1A3	5	0.00676251	0.300905
stringdb:9606.ENSP00000383232	GGT1	5	0.0160613	0.275362
stringdb:9606.ENSP00000380793	ALG3	5	0.00609182	0.262846
stringdb:9606.ENSP00000358851	GSTM4	5	0.00363265	0.255769
stringdb:9606.ENSP00000420168	GSTA2	5	0.00363265	0.255769
stringdb:9606.ENSP00000379377	GCNT3	5	0.0236753	0.253817
stringdb:9606.ENSP00000335636	NAA20	5	0.0201115	0.226576
stringdb:9606.ENSP00000476176	SLC37A4	4	0.0181087	0.323601
stringdb:9606.ENSP00000270349	SLC6A3	4	0.0198473	0.322034
stringdb:9606.ENSP00000289416	ACSM3	4	0.0018793	0.317422
stringdb:9606.ENSP00000326305	SLC25A20	4	0.00471517	0.30787
stringdb:9606.ENSP00000379008	SLC5A10	4	0.000238416	0.305046
stringdb:9606.ENSP00000311291	SLCO2A1	4	8.09132e-05	0.301587
stringdb:9606.ENSP00000406546	SLC23A3	4	0.000763033	0.300905
stringdb:9606.ENSP00000428137	SLC45A4	4	0.0054303	0.29955
stringdb:9606.ENSP00000302851	SLC23A1	4	0.00466498	0.29955
stringdb:9606.ENSP00000236495	SLC5A9	4	0.0315529	0.295556
stringdb:9606.ENSP00000373477	GPX3	4	0.0158116	0.2949
stringdb:9606.ENSP00000272425	NAT8	4	0.045722	0.286638
stringdb:9606.ENSP00000344648	SLC37A1	4	0.000440011	0.285408
stringdb:9606.ENSP00000276651	DPYS	4	0.0224228	0.283582
stringdb:9606.ENSP00000359233	ABCD3	4	0.0337282	0.282979
stringdb:9606.ENSP00000360966	SLC2A6	4	0.00395904	0.282378
stringdb:9606.ENSP00000395983	SLC12A4	4	0.00193147	0.264414
stringdb:9606.ENSP00000360149	ALG6	4	0.0011509	0.25
stringdb:9606.ENSP00000264968	MGAT4A	3	0.0264446	0.302961
stringdb:9606.ENSP00000278426	SLC43A1	3	0.000349463	0.285408
stringdb:9606.ENSP00000364150	GALNT12	3	0.0486627	0.283582
stringdb:9606.ENSP00000209929	FMO2	3	0.00278076	0.281184
stringdb:9606.ENSP00000267842	SLC27A2	3	0.00278919	0.280591
stringdb:9606.ENSP00000314649	ALDH5A1	3	0.0150376	0.278243
stringdb:9606.ENSP00000408005	SLC9A3R2	3	0.00220065	0.277662
stringdb:9606.ENSP00000360855	SLC16A12	3	0.00358716	0.273101
stringdb:9606.ENSP00000266980	SLC39A5	3	0	0.271984
stringdb:9606.ENSP00000430269	EPHX2	3	0.00769631	0.264414
stringdb:9606.ENSP00000416418	SLC9A8	3	0.000483951	0.263889
stringdb:9606.ENSP00000429200	SLC25A37	3	0.0044798	0.262327
stringdb:9606.ENSP00000355637	ABCB10	3	0.00146368	0.262327
stringdb:9606.ENSP00000264930	SLC12A7	3	0.000207361	0.257752
stringdb:9606.ENSP00000013222	INMT	3	5.69606e-05	0.232925
stringdb:9606.ENSP00000310120	ALG10B	3	0	0.231707
stringdb:9606.ENSP00000423822	GPX8	3	0	0.222781
stringdb:9606.ENSP00000436604	GALNT4	3	0.000854409	0.212121
stringdb:9606.ENSP00000240922	NAA50	3	0	0.1997
stringdb:9606.ENSP00000417763	NAA10	3	0	0.1997
stringdb:9606.ENSP00000301732	ABCA3	2	0.00748946	0.282378
stringdb:9606.ENSP00000368917	GCNT2	2	0.0125378	0.280591
stringdb:9606.ENSP00000273158	SLC25A38	2	0.00179383	0.271429
stringdb:9606.ENSP00000356723	FMO4	2	0	0.270325
stringdb:9606.ENSP00000354995	ABCG1	2	0.0298473	0.263366
stringdb:9606.ENSP00000480439	DHRS3	2	0	0.252372
stringdb:9606.ENSP00000345270	MGAT3	2	0	0.251418
stringdb:9606.ENSP00000233202	SLC11A1	2	0.00183237	0.241818
stringdb:9606.ENSP00000481732	FMO1	2	0	0.232517
stringdb:9606.ENSP00000280097	HNMT	2	0	0.232517
stringdb:9606.ENSP00000326693	SLC25A42	2	0.0150376	0.22931
stringdb:9606.ENSP00000355632	GALNT2	2	0	0.211783
stringdb:9606.ENSP00000331479	CYB5D1	2	0.0150376	0.209449
stringdb:9606.ENSP00000265000	GALNT7	2	0	0.204615
stringdb:9606.ENSP00000305725	CHST11	2	NA	NA
stringdb:9606.ENSP00000205557	ABCC6	1	0	0.287879
stringdb:9606.ENSP00000384763	SLC8A1	1	0	0.263889
stringdb:9606.ENSP00000273450	ALDH1L1	1	0	0.242701
stringdb:9606.ENSP00000424566	SLC35A4	1	0	0.235398
stringdb:9606.ENSP00000229729	SLC44A4	1	0	0.232925
stringdb:9606.ENSP00000400101	SLC25A13	1	0	0.232925
stringdb:9606.ENSP00000343690	DPYSL3	1	0	0.221298
stringdb:9606.ENSP00000243167	FAAH	1	0	0.22093
stringdb:9606.ENSP00000303525	CBR4	1	0	0.218033
stringdb:9606.ENSP00000380488	GALNT9	1	0	0.204301
stringdb:9606.ENSP00000416787	GALNT11	1	0	0.204301
stringdb:9606.ENSP00000403536	GAMT	1	0	0.198804
stringdb:9606.ENSP00000363809	SLC39A7	1	0	0.186798
stringdb:9606.ENSP00000358884	CYB561D1	1	0	0.184979
stringdb:9606.ENSP00000301391	CYB5D2	1	0	0.173403
stringdb:9606.ENSP00000484592	GLYAT	1	0	NA
stringdb:9606.ENSP00000356218	CYB5R1	1	0	NA
stringdb:9606.ENSP00000317404	CHST13	1	0	NA
stringdb:9606.ENSP00000264914	ARSB	1	0	NA
stringdb:9606.ENSP00000314500	GALNT14	0	0	0
stringdb:9606.ENSP00000271227	SLC44A3	0	0	0
stringdb:9606.ENSP00000225665	SLC25A11	0	0	0
stringdb:9606.ENSP00000327916	ACSM5	0	0	0
stringdb:9606.ENSP00000301454	SLC25A23	0	0	0
stringdb:9606.ENSP00000316786	HSD11B2	0	0	0
stringdb:9606.ENSP00000322020	SLC25A22	0	0	0
stringdb:9606.ENSP00000336888	SLC44A2	0	0	0
stringdb:9606.ENSP00000444052	CES4A	0	0	0
stringdb:9606.ENSP00000281456	SLC25A4	0	0	0
stringdb:9606.ENSP00000304782	CES3	0	0	0
stringdb:9606.ENSP00000436768	SLC52A2	0	0	0
stringdb:9606.ENSP00000407560	SLC25A44	0	0	0
stringdb:9606.ENSP00000346927	NAT6	0	0	0
stringdb:9606.ENSP00000272895	ABCA12	0	0	0
stringdb:9606.ENSP00000309751	SLC16A13	0	0	0
stringdb:9606.ENSP00000294454	SLC25A34	0	0	0

## Sheet: KIRC_M0vM1_DEgenes_net_mets
@id	display name	Degree	BetweennessCentrality	ClosenessCentrality
stringdb:9606.ENSP00000237612	ABCG2	20	0.200611	0.392954
stringdb:9606.ENSP00000360268	ALDH18A1	19	0.139572	0.333333
stringdb:9606.ENSP00000270570	SLC47A1	18	0.100232	0.361596
stringdb:9606.ENSP00000416002	SLC35A2	13	0.191705	0.363409
stringdb:9606.ENSP00000264784	SLC2A9	13	0.0663675	0.351942
stringdb:9606.ENSP00000221130	GSR	13	0.0650641	0.330296
stringdb:9606.ENSP00000360002	GSTA4	13	0.054079	0.315217
stringdb:9606.ENSP00000450436	ALDH6A1	13	0.0743958	0.303347
stringdb:9606.ENSP00000313318	SLC35C1	13	0.0505413	0.303347
stringdb:9606.ENSP00000296412	ADH5	13	0.0782804	0.293522
stringdb:9606.ENSP00000358727	GSTO1	13	0.00425667	0.287129
stringdb:9606.ENSP00000359478	ABCC2	12	0.0843791	0.36802
stringdb:9606.ENSP00000478561	CYP1B1	12	0.0825313	0.338785
stringdb:9606.ENSP00000261622	SLC7A5	12	0.0338819	0.309829
stringdb:9606.ENSP00000256594	GSTM3	12	0.00278538	0.286561
stringdb:9606.ENSP00000482639	MGST2	12	0.00278538	0.286561
stringdb:9606.ENSP00000366084	ABCC4	11	0.0250578	0.339578
stringdb:9606.ENSP00000345774	ALDH3A2	11	0.0636699	0.337209
stringdb:9606.ENSP00000305302	SLC6A19	11	0.0253376	0.311828
stringdb:9606.ENSP00000407375	GPX1	11	0.00314152	0.27307
stringdb:9606.ENSP00000367102	SLC22A6	10	0.0403797	0.331808
stringdb:9606.ENSP00000260649	SLC3A1	10	0.0484445	0.33105
stringdb:9606.ENSP00000480703	SLC46A1	10	0.0955688	0.329545
stringdb:9606.ENSP00000378757	SLC16A9	10	0.0235151	0.320088
stringdb:9606.ENSP00000473990	ALDH3B1	10	0.0237765	0.302714
stringdb:9606.ENSP00000346103	GPX4	10	0.00265939	0.278311
stringdb:9606.ENSP00000431049	GSTK1	10	0.00631027	0.275142
stringdb:9606.ENSP00000367137	SLC17A4	9	0.0127803	0.326577
stringdb:9606.ENSP00000366797	SLC22A12	9	0.00695257	0.321508
stringdb:9606.ENSP00000266088	SLC5A1	9	0.0398372	0.320088
stringdb:9606.ENSP00000444408	SLC1A5	9	0.0253547	0.307203
stringdb:9606.ENSP00000380666	SLC7A7	9	0.0478462	0.298354
stringdb:9606.ENSP00000362285	SLC29A3	9	0.036125	0.297131
stringdb:9606.ENSP00000355968	SLC30A1	9	0.00986982	0.255282
stringdb:9606.ENSP00000378310	SLC39A8	9	0.00537181	0.241265
stringdb:9606.ENSP00000293350	ALDH16A1	8	0.0324577	0.333333
stringdb:9606.ENSP00000363329	SLC31A1	8	0.0417079	0.317287
stringdb:9606.ENSP00000355920	SLC22A2	8	0.0218621	0.315904
stringdb:9606.ENSP00000310208	SLC5A6	8	0.0217599	0.310493
stringdb:9606.ENSP00000222388	ABCF2	8	0.063188	0.302714
stringdb:9606.ENSP00000340465	SLC20A2	8	0.0190051	0.302083
stringdb:9606.ENSP00000326219	DHRS4	8	0.00463789	0.289421
stringdb:9606.ENSP00000233202	SLC11A1	8	0.0216854	0.283203
stringdb:9606.ENSP00000261867	SLC30A4	8	0.00912782	0.269517
stringdb:9606.ENSP00000338964	GGT7	8	3.99106e-05	0.267528
stringdb:9606.ENSP00000445829	SLC39A11	8	0.00369438	0.263636
stringdb:9606.ENSP00000264451	SLC30A9	8	0.00369438	0.263636
stringdb:9606.ENSP00000336887	SLC39A9	8	0.0123326	0.23539
stringdb:9606.ENSP00000297785	ALDH1A1	7	0.0293532	0.329545
stringdb:9606.ENSP00000308895	SLC19A1	7	0.0199361	0.320088
stringdb:9606.ENSP00000332256	ALDH1A3	7	0.00642207	0.298354
stringdb:9606.ENSP00000360966	SLC2A6	7	0.0401997	0.287129
stringdb:9606.ENSP00000318960	SLC35C2	7	0.0168036	0.285996
stringdb:9606.ENSP00000267842	SLC27A2	7	0.00421957	0.268022
stringdb:9606.ENSP00000354689	SLC39A13	7	0.00248979	0.24207
stringdb:9606.ENSP00000245312	SLC10A2	6	0.0100423	0.311828
stringdb:9606.ENSP00000218104	ABCD1	6	0.0178466	0.311159
stringdb:9606.ENSP00000417764	ALG2	6	0.0342489	0.304622
stringdb:9606.ENSP00000381785	HSDL2	6	0.0222428	0.288845
stringdb:9606.ENSP00000399136	SLC6A12	6	0.025622	0.283757
stringdb:9606.ENSP00000430269	EPHX2	6	0.00318911	0.283757
stringdb:9606.ENSP00000377401	SLC35B2	6	0.014181	0.280464
stringdb:9606.ENSP00000338487	MGAT4B	6	0.0302074	0.280464
stringdb:9606.ENSP00000423822	GPX8	6	0	0.266055
stringdb:9606.ENSP00000380793	ALG3	6	0.00393849	0.247863
stringdb:9606.ENSP00000359172	SLC35A3	6	0.00193563	0.238487
stringdb:9606.ENSP00000399457	DDOST	6	0.00114379	0.229794
stringdb:9606.ENSP00000386377	MGAT5	6	0.00212165	0.225505
stringdb:9606.ENSP00000445340	SLC5A8	5	0.00514538	0.293522
stringdb:9606.ENSP00000227880	SLC15A3	5	0.0139693	0.284872
stringdb:9606.ENSP00000320378	SLC7A8	5	0	0.273585
stringdb:9606.ENSP00000429200	SLC25A37	5	0.0117344	0.270522
stringdb:9606.ENSP00000253577	ABCB7	5	0.0304173	0.264117
stringdb:9606.ENSP00000422607	ACSL1	5	0.00419941	0.262206
stringdb:9606.ENSP00000168216	HSD17B10	5	0.102608	0.25394
stringdb:9606.ENSP00000360149	ALG6	5	0.00110446	0.247019
stringdb:9606.ENSP00000262374	ALG1	5	0.00110446	0.247019
stringdb:9606.ENSP00000404718	MGAT1	5	0.000996046	0.22943
stringdb:9606.ENSP00000417763	NAA10	5	0.0798851	0.206259
stringdb:9606.ENSP00000452521	NAA30	5	0.0137931	0.172414
stringdb:9606.ENSP00000261745	NAA25	5	0.0137931	0.172414
stringdb:9606.ENSP00000379008	SLC5A10	4	0.0143258	0.292929
stringdb:9606.ENSP00000421275	SLC10A7	4	0.015053	0.286561
stringdb:9606.ENSP00000311291	SLCO2A1	4	0.012102	0.274621
stringdb:9606.ENSP00000346827	ALDH9A1	4	0.00245681	0.267035
stringdb:9606.ENSP00000359233	ABCD3	4	0	0.260791
stringdb:9606.ENSP00000314649	ALDH5A1	4	0.0137931	0.257092
stringdb:9606.ENSP00000275730	SLC12A9	4	0.0140944	0.246599
stringdb:9606.ENSP00000417654	SLC35A5	4	0.00101483	0.236542
stringdb:9606.ENSP00000262461	SLC12A2	4	0.0147466	0.225857
stringdb:9606.ENSP00000348211	SLC25A46	4	0.0179093	0.217718
stringdb:9606.ENSP00000354972	NAA35	4	0	0.172209
stringdb:9606.ENSP00000367024	NAA40	4	0	0.172209
stringdb:9606.ENSP00000352216	SLC2A10	3	0.0043784	0.282101
stringdb:9606.ENSP00000428137	SLC45A4	3	0.0409107	0.27619
stringdb:9606.ENSP00000368917	GCNT2	3	0.0326347	0.272045
stringdb:9606.ENSP00000376702	CYB561	3	0.0161312	0.269517
stringdb:9606.ENSP00000001146	CYP26B1	3	0.000136422	0.268519
stringdb:9606.ENSP00000317382	SLC36A4	3	0.000436211	0.259857
stringdb:9606.ENSP00000344648	SLC37A1	3	0	0.258929
stringdb:9606.ENSP00000278353	HSD17B12	3	0.0281643	0.257549
stringdb:9606.ENSP00000415998	SLC48A1	3	0.0298135	0.254833
stringdb:9606.ENSP00000312029	UCP2	3	0	0.253497
stringdb:9606.ENSP00000297504	ABCB8	3	0.000734864	0.24744
stringdb:9606.ENSP00000393557	SLC4A4	3	0.00216539	0.236928
stringdb:9606.ENSP00000395983	SLC12A4	3	0.00279915	0.22943
stringdb:9606.ENSP00000264968	MGAT4A	3	0	0.222052
stringdb:9606.ENSP00000362159	SLC25A25	3	0.0031307	0.21137
stringdb:9606.ENSP00000361608	ABCC10	2	0	0.287129
stringdb:9606.ENSP00000273450	ALDH1L1	2	0	0.255732
stringdb:9606.ENSP00000326693	SLC25A42	2	0.000613211	0.23888
stringdb:9606.ENSP00000260508	CCBL2	2	0.0033078	0.233871
stringdb:9606.ENSP00000364034	TAP2	2	0.0137931	0.233494
stringdb:9606.ENSP00000275227	SLC18B1	2	0	0.232
stringdb:9606.ENSP00000368637	SLC23A2	2	0.0273946	0.231629
stringdb:9606.ENSP00000304782	CES3	2	0.0137931	0.227987
stringdb:9606.ENSP00000360855	SLC16A12	2	0.0273946	0.218045
stringdb:9606.ENSP00000481912	CHST12	2	0.0137931	0.214815
stringdb:9606.ENSP00000281456	SLC25A4	2	0.0137931	0.209841
stringdb:9606.ENSP00000297679	HSD3B7	2	0.0137931	0.205674
stringdb:9606.ENSP00000399415	CCBL1	2	0.000424193	0.203366
stringdb:9606.ENSP00000301454	SLC25A23	2	0.00212328	0.203081
stringdb:9606.ENSP00000320246	SLC9A9	2	0.0137931	0.188802
stringdb:9606.ENSP00000361616	COMTD1	2	0.0137931	0.179678
stringdb:9606.ENSP00000381782	SLC25A45	1	0	0.266055
stringdb:9606.ENSP00000270349	SLC6A3	1	0	0.24957
stringdb:9606.ENSP00000385028	SLC22A23	1	0	0.242881
stringdb:9606.ENSP00000363852	SLC44A1	1	0	0.240464
stringdb:9606.ENSP00000229729	SLC44A4	1	0	0.237316
stringdb:9606.ENSP00000355632	GALNT2	1	0	0.236928
stringdb:9606.ENSP00000263094	ABCA7	1	0	0.232745
stringdb:9606.ENSP00000356729	FMO3	1	0	0.232745
stringdb:9606.ENSP00000266771	SLC15A4	1	0	0.223421
stringdb:9606.ENSP00000391209	CYB561D2	1	0	0.21261
stringdb:9606.ENSP00000303525	CBR4	1	0	0.204802
stringdb:9606.ENSP00000346206	TAP1	1	0	0.189542
stringdb:9606.ENSP00000222572	PON2	1	0	0.185897
stringdb:9606.ENSP00000346112	SLC12A6	1	0	0.184478
stringdb:9606.ENSP00000322020	SLC25A22	1	0	0.179012
stringdb:9606.ENSP00000305725	CHST11	1	0	0.177045
stringdb:9606.ENSP00000457733	SLC25A24	1	0	0.173653
stringdb:9606.ENSP00000316786	HSD11B2	1	0	0.170789
stringdb:9606.ENSP00000408005	SLC9A3R2	1	0	0.158991
stringdb:9606.ENSP00000219439	HSDL1	1	0	0.152471
stringdb:9606.ENSP00000390637	SLC14A1	1	0	0.147208
stringdb:9606.ENSP00000205194	NAT14	1	0	0.147208
stringdb:9606.ENSP00000436604	GALNT4	0	0	0
stringdb:9606.ENSP00000385312	SLC25A19	0	0	0
stringdb:9606.ENSP00000271227	SLC44A3	0	0	0
stringdb:9606.ENSP00000376443	ABCA5	0	0	0
stringdb:9606.ENSP00000336888	SLC44A2	0	0	0
stringdb:9606.ENSP00000301391	CYB5D2	0	0	0
stringdb:9606.ENSP00000436768	SLC52A2	0	0	0
stringdb:9606.ENSP00000333212	CYP2U1	0	0	0
stringdb:9606.ENSP00000013222	INMT	0	0	0
stringdb:9606.ENSP00000261892	SLC24A1	0	0	0
stringdb:9606.ENSP00000357389	SLC50A1	0	0	0
stringdb:9606.ENSP00000366945	SLC25A51	0	0	0
